# Supplementary material for: Transcriptome profiling of human oocytes experiencing recurrent total fertilization failure
Source: Sci Rep. 2018 Dec 17;8:17890. doi: 10.1038/s41598-018-36275-6 (PMC6297154; doi:10.1038/s41598-018-36275-6)
Supplement: Supplementary file 2 — Dataset 1 [file 41598_2018_36275_MOESM2_ESM.xlsx]

## Sheet: Supplementary data, Table SI
Supplementary Table 1: Differentially expressed genes in Poly-PN zygotes
Symbol	P-Value	Fold Change (Poly PN/Control)	Mean FPKM (Poly-PN)	Mean FPKM (Control)	Up/Down
FLJ44635	0.0001	13.0914	0.93	0.071	Up
ROMO1	0.0004	10.336	293.719	28.417	Up
NCRNA00116	0	9.7855	12.505	1.2779	Up
LOC643446	0.0005	9.4028	2.3618	0.2512	Up
MEX3D	0	7.5361	36.9713	4.9059	Up
LOC100287125	0	6.7128	11.1911	1.6671	Up
CCDC85C	0	5.5558	7.5486	1.3587	Up
IGFBP3	0.0008	5.4412	37.0115	6.8021	Up
ESRP2	0.0001	5.3343	6.1982	1.1619	Up
MT1H	0.0005	5.325	59.1143	11.1012	Up
MYEOV2	0.0002	5.2743	45.0267	8.5371	Up
TCF3	0.0006	5.1932	26.4553	5.0942	Up
MKNK2	0	5.1144	82.5956	16.1497	Up
KHSRP	0	5.0176	27.3087	5.4426	Up
FRAT1	0.0009	4.8846	8.9324	1.8287	Up
ZSWIM4	0.0001	4.7872	6.3772	1.3321	Up
KDM6B	0.0002	4.7789	20.2171	4.2305	Up
CLEC4GP1	0.0005	4.7254	3.3034	0.6991	Up
BRD4	0.0004	4.6959	33.5236	7.1389	Up
CP	0.0009	4.5554	1.2099	0.2656	Up
C14orf169	0	4.5401	20.0614	4.4187	Up
LOC100287580	0.0007	4.5281	1.6368	0.3615	Up
TCTEX1D4	0.0001	4.513	4.2361	0.9387	Up
ANKRD11	0.0002	4.5032	13.8695	3.0799	Up
BAT5	0	4.4532	55.1473	12.3837	Up
C1orf203	0	4.4436	6.7045	1.5088	Up
PDIA5	0.0001	4.4289	11.3898	2.5717	Up
MLL4	0.0003	4.4261	13.79	3.1156	Up
UBA1	0.0002	4.3979	20.2483	4.6041	Up
SCGB3A2	0.0001	4.375	763.464	174.508	Up
UCRC	0.0002	4.338	176.77	40.7496	Up
SMARCA4	0.0001	4.3373	11.3996	2.6283	Up
TACC3	0	4.1287	519.536	125.835	Up
C1orf161	0.0004	4.0639	4.3722	1.0759	Up
PFDN2	0	4.0513	1117.55	275.854	Up
PRKCA	0.0001	3.9954	1.5347	0.3841	Up
ACOT13	0	3.9747	201.23	50.6278	Up
BOD1	0	3.9724	1640.31	412.921	Up
PHC2	0	3.9551	18.6842	4.7241	Up
LSM7	0	3.9475	986.981	250.029	Up
LSMD1	0.0002	3.9415	83.2144	21.1126	Up
RASSF8	0.0006	3.9011	16.4228	4.2097	Up
LOC100288432	0.0005	3.897	7.0977	1.8213	Up
INPP5E	0	3.8709	24.1238	6.232	Up
LOC100289107	0.0001	3.8626	21.3453	5.5261	Up
FOXK1	0.0001	3.8511	3.5532	0.9226	Up
PLEKHG2	0	3.8255	0.6429	0.168	Up
FRAT2	0.0003	3.7731	38.2442	10.1359	Up
ADRA2B	0.001	3.7685	5.9985	1.5917	Up
SALL4	0.0003	3.7638	13.9277	3.7004	Up
CHERP	0	3.7635	32.4909	8.6332	Up
HECTD3	0.0006	3.753	7.0548	1.8798	Up
C7orf28A	0	3.669	70.7316	19.2779	Up
SLC5A3	0.0002	3.6586	2.4829	0.6786	Up
UQCRQ	0.0003	3.6507	233.821	64.0482	Up
OAF	0.0004	3.644	15.3496	4.2123	Up
RPL7A	0	3.5954	1679.8	467.205	Up
GOLGA4	0.0003	3.559	44.7369	12.5701	Up
LPCAT1	0.0001	3.558	29.3421	8.2469	Up
DFNB31	0.0001	3.5444	16.8675	4.759	Up
DUSP5	0.0004	3.5413	66.1143	18.6694	Up
HIC2	0.0002	3.5306	34.0725	9.6506	Up
FAM184B	0.0007	3.4756	19.5255	5.6179	Up
SLC25A42	0.0003	3.4493	10.6045	3.0744	Up
HCN4	0.0004	3.4126	2.1857	0.6405	Up
SCAF1	0.0008	3.3759	9.8925	2.9304	Up
TPT1	0	3.3692	1102.82	327.327	Up
C1orf118	0.0007	3.3636	1.1713	0.3482	Up
SH3GL1	0.0008	3.3414	18.9277	5.6647	Up
RPL23	0.0001	3.341	147.601	44.1793	Up
KIF26B	0	3.3162	25.5045	7.6908	Up
LOC100129623	0.0004	3.2822	20.3017	6.1854	Up
GIT1	0.0004	3.2617	6.5513	2.0085	Up
LAMB1	0.0008	3.259	54.6126	16.7576	Up
KLF2	0.0002	3.2546	130.619	40.1334	Up
SHMT2	0.0001	3.2536	42.9485	13.2004	Up
HEATR2	0	3.2474	24.0269	7.3989	Up
LMNB2	0.0003	3.2473	10.7984	3.3253	Up
NUP62	0.0004	3.2427	51.7282	15.9522	Up
SLC26A6	0.0002	3.2336	34.3971	10.6376	Up
RPS20	0.0002	3.2185	915.447	284.43	Up
FLJ43276	0.0006	3.1883	8.034	2.5198	Up
TADA3L	0.0004	3.1844	16.1	5.0559	Up
LIMK1	0.0003	3.1663	9.2585	2.9241	Up
NDUFB8	0.0008	3.1579	577.837	182.982	Up
NDUFA13	0	3.1522	392.615	124.553	Up
SF3B2	0	3.1051	52.548	16.9232	Up
B4GALT1	0.0004	3.0979	148.294	47.8693	Up
DDX27	0	3.0805	58.1191	18.8668	Up
HSPE1	0	3.0164	522.187	173.116	Up
SNRPG	0.0005	3.0102	579.693	192.573	Up
BOD1L	0.0001	2.9923	16.8182	5.6204	Up
ZNF815	0	2.9866	10.771	3.6065	Up
C4orf8	0.0002	2.9695	25.4621	8.5745	Up
SRRM2	0.0001	2.9671	11.1771	3.767	Up
SETD1B	0	2.96	9.5511	3.2267	Up
RPP21	0.0009	2.9451	763.343	259.19	Up
RAPGEF2	0	2.9396	3.0392	1.0339	Up
EXOC3	0.0003	2.9343	13.0775	4.4568	Up
LOC113230	0.0002	2.9289	18.5885	6.3465	Up
LOC100288544	0.001	2.9221	20.4079	6.9839	Up
ATP5J	0	2.9174	350.772	120.236	Up
POLR2F	0	2.9077	136.105	46.8092	Up
PCBP1	0.0003	2.9046	531.691	183.054	Up
C1orf151	0	2.8828	50.14	17.3927	Up
CELSR1	0.001	2.8798	7.0833	2.4597	Up
ROBLD3	0.0003	2.8792	204.489	71.0216	Up
RPSA	0.0001	2.8723	111.986	38.9879	Up
IL28RA	0.0001	2.8606	0.5568	0.1946	Up
LOC100128859	0.0005	2.8595	6189.78	2164.63	Up
FURIN	0.0004	2.8552	18.897	6.6184	Up
RCC2	0	2.8435	69.4053	24.4083	Up
PTCD1	0.0001	2.8398	9.357	3.295	Up
WIZ	0.0002	2.8388	11.3181	3.9869	Up
C14orf2	0.0002	2.8233	1009.02	357.393	Up
C3orf21	0.0001	2.8221	18.0053	6.38	Up
TCF7	0.0009	2.8213	18.7326	6.6397	Up
RPS9	0.0002	2.7927	144.53	51.7524	Up
TJAP1	0.0005	2.7843	49.9017	17.9223	Up
TXNDC5	0	2.7814	58.7737	21.1311	Up
PABPN1	0.0001	2.7603	36.2231	13.1231	Up
CCDC88C	0	2.7466	19.323	7.0354	Up
SRRM1	0	2.7213	86.7948	31.8941	Up
PPRC1	0.0006	2.7208	58.9823	21.6783	Up
CCDC15	0.0002	2.7184	58.5196	21.5273	Up
UBE2R2	0	2.6858	34.4408	12.8231	Up
CDC26	0.0001	2.6851	105.947	39.4575	Up
HMHA1	0.0002	2.6767	38.2072	14.2738	Up
RPL9	0.0008	2.6767	159.767	59.6879	Up
YBX2	0.0008	2.6696	76.8467	28.7853	Up
FHOD1	0.0005	2.6618	3.3714	1.2666	Up
NCOA6	0.0001	2.653	22.6326	8.5308	Up
OOEP	0	2.6491	14602.7	5512.25	Up
FTSJ3	0.0002	2.6311	13.1339	4.9918	Up
CHD4	0.0001	2.6263	22.4675	8.5548	Up
SFPQ	0.0005	2.6218	48.6719	18.5644	Up
PCBP2	0.0006	2.6098	51.9877	19.92	Up
CTBP1	0.0001	2.5967	9.7161	3.7418	Up
LOC100130764	0.0002	2.5931	1.621	0.6251	Up
MAP3K12	0.0001	2.5627	0.9637	0.3761	Up
PAPD7	0	2.5557	146.865	57.4659	Up
TCF20	0.0001	2.5547	22.3997	8.7679	Up
BTBD2	0.0005	2.549	12.253	4.807	Up
TAF4	0.0008	2.5354	21.6006	8.5198	Up
FBXL7	0.0002	2.5306	13.7025	5.4146	Up
PABPC4	0	2.5211	94.3198	37.4126	Up
CREBBP	0.0009	2.5001	12.1284	4.8513	Up
OXSR1	0.0001	2.4919	10.0666	4.0398	Up
RNASET2	0.0003	2.481	41.9967	16.9273	Up
DHX36	0.0004	2.4763	18.1849	7.3437	Up
BPTF	0.0002	2.4735	10.2916	4.1607	Up
LOC100287297	0.0001	2.4679	2.3892	0.9681	Up
YTHDF1	0	2.4602	68.1173	27.6882	Up
BAZ2A	0.0002	2.4574	22.6656	9.2233	Up
PITPNA	0	2.4533	10.8964	4.4416	Up
BRD7	0.0001	2.4513	62.9247	25.6698	Up
LOC100288756	0.0002	2.4479	25.9625	10.606	Up
WIPF2	0.0001	2.4456	39.4798	16.143	Up
ADNP2	0.0004	2.442	9.437	3.8644	Up
PTP4A2	0.0002	2.4275	48.881	20.1367	Up
UBE3A	0.0004	2.4236	21.3837	8.8231	Up
KIAA1602	0.0002	2.3916	5.0391	2.107	Up
FOXK2	0.0001	2.387	25.8763	10.8403	Up
NEDD8	0	2.3861	332.571	139.377	Up
TPRXL	0.0003	2.3832	403.184	169.176	Up
SERPINF1	0.0009	2.375	63.3699	26.682	Up
ZNF746	0.0001	2.3704	11.6791	4.9271	Up
PSMD3	0	2.3657	16.4353	6.9473	Up
SNRPD2	0.0006	2.363	191.123	80.8824	Up
TBC1D1	0	2.3597	36.3537	15.406	Up
LAMC1	0.0007	2.351	13.5397	5.7592	Up
ALKBH5	0.0001	2.3451	122.987	52.445	Up
SSR4	0.0008	2.3429	267.828	114.317	Up
FAM65C	0.0006	2.339	8.4012	3.5917	Up
DDX28	0.0001	2.3317	10.8348	4.6468	Up
EP300	0	2.3306	23.1454	9.9311	Up
RPH3A	0.0004	2.3103	23.5179	10.1796	Up
CLPTM1L	0	2.3035	65.3575	28.3734	Up
NID2	0.0002	2.3015	12.4473	5.4083	Up
PSEN2	0.0005	2.3003	37.8907	16.4723	Up
ARID1A	0.0002	2.298	14.3428	6.2415	Up
TRAK1	0.0001	2.2774	42.5883	18.7003	Up
C20orf11	0.0006	2.2749	16.0043	7.0352	Up
PNMAL1	0.0004	2.2712	5.9086	2.6015	Up
TANC2	0.0003	2.2678	2.9423	1.2974	Up
MOSC2	0.0004	2.2533	13.392	5.9433	Up
RPL35	0	2.2473	398.617	177.38	Up
JARID2	0.0003	2.2394	150.534	67.2211	Up
BDP1	0.0001	2.2379	9.7955	4.3771	Up
EIF3F	0.0007	2.2298	130.612	58.5762	Up
ANKS1A	0.0008	2.2266	17.9911	8.0802	Up
RANBP9	0.0001	2.2244	41.7217	18.7568	Up
PARD3	0.0002	2.2179	24.8075	11.1852	Up
RPS4X	0.0004	2.2125	303.574	137.209	Up
C1orf230	0.0002	2.2059	622.888	282.368	Up
HCFC1	0.0003	2.1856	12.259	5.6088	Up
PAN2	0.0002	2.1775	7.719	3.5449	Up
LASS2	0.0001	2.1578	89.0957	41.2897	Up
HEXB	0	2.149	61.2233	28.4893	Up
WDR1	0	2.1403	61.8011	28.8746	Up
HNRNPUL1	0.0002	2.1402	22.7692	10.639	Up
IKBKB	0.0007	2.1293	4.3284	2.0328	Up
USP2	0	2.1281	255.833	120.215	Up
MYLIP	0.001	2.1198	62.0153	29.2547	Up
CCNI	0	2.1192	265.597	125.329	Up
RALBP1	0	2.106	44.9026	21.3213	Up
NLRP4	0	2.1021	826.73	393.293	Up
TRIM33	0.0001	2.0927	27.3054	13.0481	Up
IQSEC1	0.0003	2.0816	7.4086	3.5591	Up
OSBP	0	2.0807	53.4305	25.6794	Up
ZNF419	0	2.067	29.4437	14.2444	Up
DBI	0.0001	2.0662	546.287	264.39	Up
CCDC142	0.0008	2.0625	1.5979	0.7747	Up
ANAPC11	0.0005	2.0604	783.509	380.265	Up
RPL3	0.0001	2.0466	317.557	155.166	Up
PCNT	0.0007	2.0383	6.1754	3.0297	Up
KIAA1731	0.0006	2.038	34.7964	17.0734	Up
RPS11	0	2.0362	972.797	477.755	Up
RPS8	0.0004	2.0339	538.047	264.536	Up
FOXO1	0.0001	2.0336	8.2969	4.0799	Up
AGFG2	0.0003	2.0327	11.2356	5.5275	Up
NDUFA6	0.0005	2.0232	562.375	277.959	Up
RCAN1	0.0004	2.0144	18.3431	9.106	Up
RPS24	0.0001	2.014	706.957	351.017	Up
NCOA1	0.0002	2.0088	6.915	3.4423	Up
BRD1	0.0009	2.005	21.669	10.8076	Up
C17orf45	0.0008	2.0049	76.1769	37.9952	Up
DCUN1D4	0.0005	0.4991	6.0126	12.0478	Down
ARL2BP	0.0001	0.4977	10.0985	20.2914	Down
C6orf35	0.0008	0.4975	2.4006	4.8254	Down
MYRIP	0.0002	0.4971	3.1586	6.3538	Down
ZNF214	0.001	0.4965	6.3577	12.8057	Down
DCUN1D1	0.0008	0.4957	7.952	16.0422	Down
LOC100287721	0.0001	0.4956	43.0333	86.8309	Down
CEBPG	0	0.4953	14.7235	29.7256	Down
PRPF18	0.0004	0.4953	51.7215	104.433	Down
CALCOCO2	0.0001	0.4952	21.6604	43.7412	Down
SHCBP1	0.0001	0.4949	20.7045	41.8387	Down
VBP1	0.0003	0.4946	26.9474	54.4848	Down
ERI2	0.0004	0.4945	8.5383	17.2667	Down
ZNF10	0	0.4925	4.6698	9.481	Down
RAB7A	0	0.4921	41.6564	84.646	Down
NUDT4	0.0007	0.492	0.9218	1.8735	Down
UBE2N	0.0001	0.4914	45.2662	92.1122	Down
ATP6V1E1	0.0003	0.4902	31.7985	64.8668	Down
NSL1	0.0002	0.4901	2.8069	5.7278	Down
ZDHHC3	0.0008	0.4898	2.2743	4.6434	Down
C17orf80	0.0005	0.4895	5.0628	10.343	Down
PROSC	0.0004	0.4891	6.4826	13.2552	Down
MTCP1NB	0.0008	0.489	18.8986	38.6512	Down
HERC6	0.0002	0.4887	90.1759	184.505	Down
C2orf44	0.001	0.4879	18.3256	37.5617	Down
FAM54A	0.0002	0.4877	40.3506	82.7392	Down
SNX6	0.0006	0.4877	24.5858	50.4078	Down
CLDN18	0.001	0.4873	2.6603	5.4597	Down
TOMM20	0.001	0.4872	5.8714	12.0525	Down
OSBPL9	0.0001	0.4865	19.212	39.4901	Down
SMN2	0.0006	0.4864	3.0361	6.2423	Down
C12orf75	0.0002	0.4863	31.8155	65.4172	Down
RAB11A	0.0001	0.4853	46.876	96.5891	Down
KRR1	0.0002	0.4838	42.594	88.033	Down
2017-03-05	0.0001	0.4836	5.8072	12.0076	Down
DISP1	0.0008	0.4836	3.7471	7.7477	Down
FAM104A	0.0007	0.4824	62.7057	129.999	Down
C1orf51	0.0002	0.4821	36.0013	74.679	Down
PPP2CA	0.0001	0.4816	33.4174	69.3883	Down
FH	0.0006	0.4809	29.8593	62.0958	Down
PPHLN1	0.0001	0.4808	94.7048	196.956	Down
TC2N	0.0001	0.4802	10.1977	21.2356	Down
ZNF195	0.0001	0.48	3.9321	8.1915	Down
LOC196415	0.0001	0.4793	25.3927	52.9781	Down
UBE2D3	0	0.4788	186.383	389.286	Down
KRIT1	0.001	0.4786	1.2243	2.5581	Down
FAM122A	0.0004	0.4783	20.0389	41.8951	Down
RBM18	0.0006	0.4775	25.5794	53.5724	Down
GSTCD	0.0001	0.4772	11.1274	23.3203	Down
SIP1	0	0.4762	37.5445	78.8479	Down
HHAT	0.0005	0.4761	3.5946	7.5503	Down
ARL4A	0	0.4749	11.2227	23.6308	Down
ZFP1	0.0006	0.4743	2.8764	6.0647	Down
DLG1	0	0.4742	15.433	32.5462	Down
CHCHD7	0	0.4735	92.6848	195.737	Down
SPATA7	0	0.4727	16.7972	35.5324	Down
AFAP1	0	0.4702	10.9637	23.3174	Down
STX17	0.0003	0.4687	3.7071	7.909	Down
UFM1	0.0005	0.4683	7.7024	16.4479	Down
ERO1LB	0.0005	0.4673	26.1189	55.8946	Down
NAT5	0.0002	0.4666	46.3374	99.3145	Down
ZNF571	0.0006	0.4659	24.927	53.4985	Down
ERP44	0	0.4658	13.3538	28.67	Down
CCDC127	0.0003	0.4658	42.9376	92.1822	Down
PIK3C3	0	0.4654	6.6539	14.2963	Down
MLF1	0.0001	0.4654	39.8982	85.731	Down
ZNF461	0.0008	0.4648	3.8015	8.179	Down
TBPL1	0.0001	0.4647	215.019	462.668	Down
ZNF449	0.0001	0.4647	5.5583	11.9617	Down
GIT2	0.0001	0.4641	50.629	109.092	Down
CAPZB	0	0.4633	18.317	39.5367	Down
TEX10	0	0.4626	12.0036	25.9487	Down
SLC25A46	0	0.4626	17.007	36.7616	Down
SUMO2	0	0.4622	359.276	777.371	Down
F2	0.0007	0.4622	2.4969	5.4027	Down
RNF160	0	0.4618	9.8507	21.3288	Down
DYNC2LI1	0.0006	0.4617	21.6102	46.8046	Down
STAU2	0.0002	0.4611	12.717	27.5792	Down
TSC1	0.0001	0.461	7.6549	16.6064	Down
ZNF155	0.0003	0.461	61.3937	133.169	Down
PRR16	0.0001	0.4604	2.2411	4.8678	Down
ZNF788	0	0.4603	24.4346	53.0873	Down
SNX4	0.0004	0.4601	22.3737	48.6284	Down
DCK	0.0003	0.46	4.2806	9.3046	Down
ANO10	0	0.4594	20.287	44.1571	Down
ZNF709	0.0007	0.4593	0.6158	1.341	Down
CENPL	0.0006	0.4585	6.2126	13.5487	Down
MYNN	0.0009	0.4579	8.3674	18.2716	Down
SAP18	0	0.4565	17.8415	39.0813	Down
DAP3	0.0001	0.4557	27.5222	60.3923	Down
ARHGAP15	0.0001	0.4545	17.3487	38.1675	Down
ZNF136	0	0.4535	11.3564	25.0427	Down
WDR69	0	0.4528	49.7914	109.955	Down
FARSB	0.0005	0.4528	14.3321	31.6491	Down
RASGRF1	0.0008	0.4524	1.0962	2.4234	Down
RG9MTD1	0.0001	0.4518	26.5768	58.8237	Down
LOC654254	0.0008	0.4517	3.9387	8.7201	Down
GHITM	0.0001	0.4516	21.9416	48.5861	Down
PIAS1	0	0.4513	34.9572	77.4545	Down
C5orf34	0.0001	0.4512	37.4277	82.944	Down
RFESD	0	0.4511	19.1804	42.5203	Down
BTG4	0	0.4509	731.685	1622.73	Down
SERINC1	0.0009	0.4507	10.1281	22.4729	Down
ZNF226	0.0009	0.4502	10.3369	22.9618	Down
KIAA1841	0.0002	0.4489	3.8509	8.578	Down
SLC6A20	0.0007	0.4488	0.8523	1.8991	Down
GAB1	0.0006	0.4484	22.4842	50.1446	Down
LZIC	0.0008	0.4484	16.7618	37.3794	Down
SMN1	0.0001	0.4471	2.556	5.7163	Down
GNAI3	0	0.4466	15.7918	35.3587	Down
FAM160B1	0.0003	0.4463	1.3297	2.9793	Down
CYCS	0	0.4455	5.9342	13.3193	Down
SKP1	0.0002	0.4454	407.077	914.013	Down
UMPS	0.0007	0.4453	7.1362	16.0266	Down
PEX13	0.0006	0.4444	5.6911	12.8068	Down
USP15	0.0001	0.444	9.468	21.3237	Down
ZNF532	0.0009	0.444	3.5609	8.0196	Down
CCT2	0	0.4439	60.2397	135.696	Down
PECR	0.0007	0.4438	14.0091	31.5669	Down
CNBP	0	0.4433	141.434	319.063	Down
ZNF828	0.0003	0.4432	47.3621	106.862	Down
AP3M1	0	0.443	3.2227	7.2743	Down
SLC35A5	0.0001	0.4418	10.2301	23.1579	Down
HNRNPA2B1	0.0002	0.4408	8.2145	18.6371	Down
NFKB1	0.0006	0.4404	0.6114	1.3885	Down
RLIM	0	0.4399	4.1436	9.4203	Down
CADM1	0.0003	0.4398	2.995	6.8094	Down
UBE2E3	0.0006	0.4396	23.1017	52.5531	Down
ARPC3	0.0002	0.439	29.1706	66.4518	Down
UGDH	0.0009	0.4376	10.6009	24.2245	Down
ZNF187	0.0006	0.4369	7.3653	16.858	Down
QRSL1	0.0004	0.4368	3.9001	8.9283	Down
BCAR4	0.0009	0.4368	496.724	1137.24	Down
ZNF146	0.0004	0.4366	9.7632	22.3629	Down
DCTN5	0.0001	0.4361	11.6682	26.7547	Down
ELOF1	0.0009	0.4361	32.2307	73.9019	Down
HNRNPC	0.0001	0.4359	44.238	101.486	Down
XYLT1	0.0009	0.4355	0.5985	1.3745	Down
PSMD10	0.0001	0.4351	78.1103	179.507	Down
ZNF677	0.0002	0.4351	3.7155	8.5396	Down
NDEL1	0.0001	0.4333	11.9206	27.5142	Down
DPM1	0.0001	0.433	15.1232	34.9262	Down
B3GNT2	0.0001	0.4329	201.046	464.403	Down
GRPEL2	0.0001	0.4328	5.2029	12.0222	Down
PHF5A	0.0001	0.4327	35.2677	81.5109	Down
GTPBP10	0.0004	0.4327	32.6316	75.4137	Down
VDAC3	0	0.4315	50.1505	116.219	Down
UNC13C	0	0.431	46.4514	107.768	Down
ELAVL2	0.0003	0.4296	4.9804	11.5924	Down
ANKH	0.0009	0.4296	4.1829	9.7368	Down
KPNA2	0	0.429	137.038	319.426	Down
MRPS22	0	0.4287	14.3788	33.5432	Down
LRCH3	0.0001	0.4287	23.7073	55.2994	Down
WRB	0.0005	0.4287	26.0094	60.6706	Down
KARS	0.0001	0.4284	13.2928	31.03	Down
AP3S1	0.0001	0.4277	33.696	78.7785	Down
UBLCP1	0.0004	0.4277	13.6883	32.0053	Down
JAGN1	0.0001	0.427	10.6173	24.8667	Down
ZNF295	0.0001	0.427	7.7981	18.2633	Down
PIGU	0.0001	0.4267	28.4901	66.765	Down
MTX3	0.0001	0.4264	3.7428	8.7766	Down
SAMHD1	0.0001	0.4263	28.4086	66.6334	Down
NTAN1	0.0002	0.4262	38.9016	91.2757	Down
HDC	0.0002	0.4258	63.5566	149.261	Down
DNAJC15	0	0.4252	43.0833	101.326	Down
USP14	0.0001	0.4238	32.2682	76.1357	Down
SH3GLB1	0	0.423	16.6273	39.3117	Down
UHRF1BP1L	0.0006	0.423	15.1656	35.8522	Down
ZNF92	0.0007	0.4229	3.052	7.2164	Down
CKAP2L	0.0007	0.4224	7.0358	16.6575	Down
C5orf36	0	0.4217	3.0109	7.1393	Down
SAMD4A	0.0002	0.4209	46.9984	111.661	Down
2017-09-15	0	0.4202	67.943	161.703	Down
TRIM13	0.0001	0.4202	2.3184	5.5175	Down
COL22A1	0.0001	0.4196	0.7407	1.7653	Down
DERA	0.0004	0.4196	23.8175	56.7644	Down
TRIP13	0.0003	0.4192	10.7111	25.5535	Down
RPS6KC1	0.0003	0.4191	6.0412	14.415	Down
RHOG	0.0003	0.4181	9.5553	22.8524	Down
ORC4L	0.0007	0.418	6.4871	15.5176	Down
NUP54	0.0005	0.4174	18.0883	43.3373	Down
WDR51B	0.0001	0.4172	6.6322	15.8962	Down
C14orf119	0	0.417	14.2817	34.2473	Down
RABL5	0	0.417	5.8887	14.1228	Down
IMPA1	0	0.4168	23.5804	56.5793	Down
DDX47	0	0.4165	36.3781	87.3425	Down
GNG12	0	0.4165	12.9593	31.1148	Down
C2orf7	0.0002	0.4165	20.1733	48.4324	Down
VAMP3	0	0.4158	32.555	78.2936	Down
ATAD1	0.0001	0.4158	28.0178	67.3801	Down
FBXO34	0	0.4155	34.4319	82.8612	Down
GABPA	0.0006	0.4154	5.6235	13.5367	Down
PXMP3	0	0.4151	8.6759	20.9009	Down
CSTF1	0	0.4149	57.9535	139.695	Down
STXBP3	0.0002	0.4147	13.7221	33.0901	Down
TRIM59	0	0.4145	42.5583	102.669	Down
SPATA5	0	0.4144	5.848	14.1109	Down
LDHA	0.0008	0.4135	8.1064	19.6066	Down
GTF2A1L	0.0006	0.4125	34.4596	83.5359	Down
SDCBP	0.0007	0.4125	19.3155	46.8232	Down
TMED10	0	0.4119	8.1208	19.7131	Down
BSG	0.0008	0.4117	36.9877	89.8387	Down
PGM3	0	0.4114	5.8235	14.1559	Down
IPO11	0.0005	0.4111	2.6251	6.386	Down
LRAT	0.0002	0.4098	3.9375	9.6086	Down
ROS1	0	0.4087	6.8269	16.7038	Down
ATF2	0.0001	0.4086	25.4459	62.2715	Down
HADHB	0	0.4075	3.9956	9.8042	Down
WDR41	0.0002	0.4068	22.3862	55.0297	Down
LOC643837	0	0.4062	24.9653	61.4531	Down
PHTF2	0.0005	0.4058	11.9379	29.4146	Down
LOC730121	0.0004	0.404	61.744	152.839	Down
COMMD10	0.0001	0.4035	39.6154	98.1707	Down
ZNF501	0.0002	0.4028	6.7389	16.729	Down
FAM19A2	0.0007	0.4016	6.1749	15.3766	Down
INSIG2	0	0.4012	4.0237	10.0287	Down
CCNB2	0	0.4004	208.593	521.003	Down
NUDCD1	0.0002	0.4	26.2978	65.7504	Down
MTHFD1	0.0009	0.4	1.6711	4.1777	Down
THSD7A	0.0004	0.3999	5.3091	13.2765	Down
DLEU1	0.0001	0.3998	37.4249	93.6013	Down
FLJ39061	0.0003	0.3996	7.2156	18.0552	Down
PSMA1	0.0007	0.3996	6.4572	16.1611	Down
TWF1	0	0.3994	20.9597	52.4834	Down
CRYZ	0.0005	0.3986	56.165	140.905	Down
TFAP4	0.0003	0.3985	10.2486	25.7202	Down
LOC729920	0.0006	0.3981	17.5416	44.0646	Down
C5orf43	0	0.398	11.3446	28.5023	Down
SUPT3H	0.0001	0.3971	41.3057	104.017	Down
RYR3	0.0003	0.397	1.3497	3.3995	Down
CNBD1	0.0009	0.3968	8.7629	22.0828	Down
LAMP2	0.0008	0.3962	6.1767	15.5908	Down
TRHDE	0.0002	0.3961	1.6314	4.1189	Down
C16orf70	0.0004	0.396	5.7397	14.4942	Down
SLC37A2	0	0.3952	5.6952	14.4109	Down
PNPT1	0.0009	0.3948	8.6711	21.9623	Down
POLR2E	0.0002	0.3944	5.8706	14.8831	Down
LSM8	0.0006	0.3943	14.7802	37.4877	Down
CHN2	0.0002	0.3942	8.9959	22.8223	Down
POLR2H	0.0003	0.394	38.2046	96.9681	Down
HMGB2	0	0.3938	144.611	367.182	Down
IER3IP1	0	0.3935	107.882	274.161	Down
C21orf91	0	0.3935	2.3733	6.0311	Down
SF3B1	0	0.3931	69.6543	177.198	Down
NMD3	0	0.3928	17.617	44.8511	Down
PRDM10	0	0.3927	21.8882	55.7387	Down
PPIA	0.0005	0.3925	67.7027	172.486	Down
BLZF1	0.0009	0.3917	8.6681	22.1302	Down
C2orf88	0.0001	0.3916	2.9427	7.5148	Down
LRRC40	0.0003	0.3902	7.884	20.2044	Down
C19orf48	0.0004	0.3898	9.8213	25.1947	Down
RAP1B	0.0001	0.3896	27.1144	69.5929	Down
CLDND1	0.0001	0.3895	26.4786	67.9752	Down
CDC27	0	0.3891	26.5542	68.2495	Down
DMD	0	0.3889	8.3158	21.3817	Down
RRM2	0	0.3886	66.6018	171.395	Down
FAR1	0.0001	0.3885	1.4695	3.7826	Down
UBA3	0	0.3871	11.6511	30.0976	Down
ZIM2	0.001	0.3863	14.7137	38.0841	Down
ZNF227	0.0001	0.3858	15.9591	41.3658	Down
MCPH1	0.0005	0.3858	5.1141	13.2566	Down
C12orf5	0.0005	0.3853	3.7889	9.8332	Down
GPN1	0.0003	0.3847	9.9599	25.8912	Down
RPL23AP82	0.0004	0.3838	4.7688	12.4248	Down
KIAA1704	0	0.3837	10.1431	26.4367	Down
MRE11A	0	0.3837	10.8293	28.2265	Down
ZNF490	0.0001	0.3824	2.4455	6.3956	Down
HMOX2	0.0002	0.3816	5.3888	14.1233	Down
KLHL24	0.0001	0.3815	2.5814	6.7657	Down
AZIN1	0.0004	0.3814	16.9103	44.3417	Down
EIF4E	0	0.3812	8.0398	21.0892	Down
TIFA	0.0001	0.3806	12.1721	31.983	Down
ATG5	0	0.3801	14.671	38.5931	Down
DEPDC7	0	0.3798	118.006	310.687	Down
PPP2R1B	0.0007	0.3796	9.7307	25.631	Down
ARL5A	0.0002	0.3793	4.5073	11.883	Down
GPN3	0.0005	0.3793	30.5233	80.463	Down
DLST	0	0.3792	12.2752	32.3698	Down
EIF1B	0	0.3791	126.614	333.981	Down
NAT15	0.0007	0.379	7.1804	18.9482	Down
ATXN3	0.0001	0.3787	2.3931	6.3187	Down
RAD51L1	0.0004	0.3785	5.9591	15.746	Down
INPP4B	0.0001	0.3784	1.5205	4.0178	Down
DLD	0.0002	0.3781	10.2097	27.0013	Down
ADAMTS9	0	0.3774	12.7831	33.8754	Down
CXorf56	0.0006	0.3772	40.0353	106.15	Down
ASB3	0.001	0.3772	5.8314	15.4586	Down
THRB	0	0.3765	10.1327	26.9114	Down
C5orf37	0.0001	0.3758	16.6699	44.361	Down
SCP2	0.0004	0.3749	8.4208	22.459	Down
RPL7L1	0.0008	0.3748	5.9643	15.9134	Down
EIF3I	0.0002	0.3735	10.1502	27.1764	Down
UBA5	0.0003	0.3731	13.817	37.0311	Down
BMP15	0.0003	0.3729	110.26	295.666	Down
VTA1	0.0001	0.3727	18.5001	49.6435	Down
HRG	0.0005	0.3724	2.5809	6.9305	Down
APBB2	0	0.3723	2.7199	7.3048	Down
GTPBP8	0.0003	0.372	16.9865	45.6669	Down
KDELR2	0.0003	0.3715	19.4425	52.3329	Down
SERINC3	0	0.3713	24.1493	65.0443	Down
NLN	0.0005	0.3713	6.1967	16.6894	Down
NARF	0.0003	0.3711	17.8755	48.1644	Down
THOC1	0	0.3692	13.7515	37.2492	Down
TIPARP	0	0.3684	34.316	93.1495	Down
TPD52	0	0.368	41.6183	113.108	Down
LRRC7	0.0007	0.3677	3.1337	8.5215	Down
NR2C1	0.0001	0.3674	12.3862	33.7117	Down
CSTB	0.0008	0.3672	570.596	1554.12	Down
OTUB1	0.0001	0.3666	16.2367	44.2891	Down
TRMT5	0.0003	0.3664	5.182	14.1444	Down
DUSP11	0	0.3659	25.8325	70.6027	Down
GOLGA7	0	0.3658	41.3208	112.955	Down
PLAC1L	0	0.3657	442.847	1210.97	Down
ZNF555	0.0001	0.3652	8.6668	23.729	Down
SUCLG1	0.0009	0.3635	15.6649	43.095	Down
MAD2L1	0	0.3628	173.362	477.843	Down
NDUFB5	0	0.3628	89.1663	245.763	Down
ATP5G3	0	0.3618	32.5759	90.0311	Down
DEM1	0	0.3616	14.9704	41.4007	Down
PHC3	0.0004	0.3614	0.6583	1.8217	Down
CYP1A2	0	0.3612	0.8705	2.4102	Down
LOC729852	0.0008	0.3608	4.8883	13.5489	Down
TRAM1	0	0.3601	15.7156	43.6371	Down
NDUFA5	0.0005	0.3601	7.1171	19.7664	Down
RSU1	0	0.3598	12.7937	35.5572	Down
ZNF770	0.0006	0.3598	6.2662	17.4162	Down
C3orf38	0	0.3587	22.7613	63.4562	Down
THG1L	0.0003	0.3587	8.9711	25.0123	Down
BNIP3L	0	0.3586	18.9516	52.8523	Down
GGCT	0.0004	0.3576	24.6519	68.9464	Down
NSUN6	0	0.3572	25.864	72.4175	Down
NUPL2	0.0005	0.3572	10.4044	29.1305	Down
PGCP	0.0004	0.3565	4.042	11.3382	Down
TPI1	0.0002	0.3564	15.5458	43.6157	Down
CES3	0.0006	0.3564	0.7513	2.1081	Down
ZNF93	0.001	0.3558	9.4451	26.5493	Down
DGKI	0.0004	0.354	1.6301	4.6044	Down
SELT	0.0008	0.3518	2.0926	5.9487	Down
KIF2C	0	0.3515	79.8218	227.066	Down
CABYR	0	0.3508	41.589	118.548	Down
SEC61A1	0.001	0.3508	4.0746	11.6165	Down
BNIP3	0	0.3506	31.6234	90.207	Down
ELMO1	0	0.3499	12.4338	35.5396	Down
CPNE4	0.001	0.3491	2.2914	6.5637	Down
LSM10	0.0002	0.3488	18.2438	52.2982	Down
MGAT5	0	0.3481	25.7117	73.856	Down
MOBKL1B	0.0003	0.3479	23.5716	67.7486	Down
CYB5B	0	0.3472	16.3721	47.1506	Down
ZNF222	0	0.3466	21.0481	60.7234	Down
CDC7	0	0.3462	16.8678	48.7294	Down
SH3GL3	0.0001	0.3451	22.2412	64.4463	Down
GNPDA2	0	0.3445	69.694	202.302	Down
MRPS35	0.0001	0.3445	16.1343	46.8298	Down
LOC91948	0	0.3442	22.7761	66.1709	Down
USP45	0.0001	0.3439	5.2759	15.3425	Down
CENPO	0.0001	0.3438	18.4103	53.5542	Down
CPNE9	0	0.3433	12.9993	37.8644	Down
ORC5L	0	0.3429	48.7013	142.042	Down
FAM120B	0	0.3429	14.9572	43.614	Down
PPM2C	0.0001	0.3429	3.083	8.9921	Down
C7orf25	0	0.3428	17.576	51.2655	Down
ABCD3	0.0001	0.342	8.3539	24.4271	Down
HOMER2	0.0001	0.342	26.7166	78.1211	Down
ALS2	0	0.3418	3.6404	10.6508	Down
SETD4	0.0004	0.3414	10.3964	30.4539	Down
CWF19L1	0.0002	0.3412	2.764	8.1006	Down
SLC35D1	0.0007	0.3406	16.3254	47.9247	Down
NEDD1	0.0001	0.3402	34.0753	100.168	Down
CNIH	0	0.3394	13.6109	40.1084	Down
FAM21A	0.0002	0.3376	0.5247	1.5543	Down
UBOX5	0.0004	0.3369	1.1401	3.3842	Down
BARX2	0	0.3367	12.5332	37.2277	Down
LOC100287644	0.0002	0.3366	90.7053	269.454	Down
TLCD1	0.0004	0.3362	15.2415	45.3403	Down
ZNF443	0	0.3359	6.1181	18.2127	Down
SEH1L	0	0.3355	17.0941	50.9494	Down
DCP1B	0.0001	0.3351	2.4485	7.3073	Down
KLHL32	0.0001	0.3349	9.144	27.3067	Down
CD302	0.0005	0.3347	0.7886	2.3558	Down
LOC100287273	0	0.3344	19.3518	57.8763	Down
GOLT1B	0.0002	0.3341	13.6883	40.9678	Down
C13orf37	0	0.3332	3.8033	11.414	Down
ORC2L	0.0001	0.3332	8.1357	24.414	Down
GRINL1A	0.0001	0.3325	2.6297	7.9088	Down
CUGBP2	0.0001	0.3321	4.3294	13.0374	Down
ATXN7L2	0.0003	0.3311	5.1642	15.5967	Down
LEPROTL1	0.0003	0.3309	16.4439	49.6951	Down
SF3B4	0.0005	0.3297	24.1473	73.2446	Down
ATF7IP2	0.0001	0.3286	6.7007	20.3893	Down
C14orf129	0	0.3284	36.8012	112.067	Down
COPS5	0.0004	0.3278	6.8001	20.7423	Down
CSRP2	0.0004	0.3276	132.109	403.219	Down
PAFAH1B2	0	0.3263	49.413	151.447	Down
NEK2	0	0.3246	20.9372	64.4982	Down
LOC100289336	0	0.3239	0.8081	2.4952	Down
NUFIP1	0.0001	0.3233	13.6246	42.1447	Down
MICALL2	0.001	0.3233	3.066	9.4839	Down
ABCE1	0.0001	0.3232	16.9268	52.3788	Down
FUSIP1	0.0003	0.3229	8.9959	27.8619	Down
LOC100289508	0.0004	0.3218	4.7939	14.8983	Down
PLXNC1	0.0002	0.3211	4.7994	14.9459	Down
ZNF433	0.0001	0.321	1.9374	6.0363	Down
TXNDC9	0	0.3203	79.4454	248.023	Down
ELOVL6	0.0003	0.3202	5.6114	17.5229	Down
HYLS1	0	0.3198	86.6195	270.863	Down
TRAF6	0.0005	0.3198	4.7339	14.8032	Down
C10orf78	0	0.3195	46.3611	145.125	Down
OR52E6	0.0006	0.3193	2.038	6.383	Down
PPAPDC1A	0.0008	0.3193	4.9923	15.6373	Down
PPP6C	0	0.3191	18.8235	58.9814	Down
RGS2	0	0.3189	1986.42	6228.58	Down
LOC100289274	0.0009	0.3183	1.9722	6.196	Down
TAF1B	0.0001	0.3176	5.0781	15.9905	Down
LOH12CR1	0	0.3163	18.1204	57.2932	Down
MED19	0	0.316	35.8486	113.448	Down
YWHAZ	0.0002	0.316	32.6977	103.472	Down
CNTNAP4	0.0001	0.3159	1.6626	5.2625	Down
FBXO5	0	0.3158	58.8063	186.222	Down
OXNAD1	0.0001	0.3157	5.197	16.4611	Down
BCAP29	0.0002	0.315	4.0139	12.7411	Down
LOC100289512	0.0002	0.3135	33.4697	106.771	Down
LOC100288943	0.0001	0.3133	66.442	212.069	Down
PSMG2	0	0.3125	29.9264	95.7752	Down
LOC728637	0.0001	0.3123	8.075	25.8584	Down
CACNA1C	0.0008	0.3123	0.4963	1.5895	Down
FAM105A	0.0001	0.3121	0.8817	2.8255	Down
DNAJB6	0.0004	0.3105	38.7591	124.815	Down
MAGOHB	0.0005	0.3102	3.4196	11.0242	Down
LBXCOR1	0.0006	0.3097	9.1888	29.6717	Down
C6orf167	0.0003	0.3093	1.6564	5.3563	Down
PRPF38A	0	0.3092	9.9508	32.1839	Down
ABHD2	0	0.3091	3.9343	12.7277	Down
BDH2	0	0.3072	16.005	52.1073	Down
ZNF330	0	0.3068	52.297	170.452	Down
BAT1	0.0001	0.3065	10.5812	34.5262	Down
LOC100287543	0.0002	0.3059	13.4939	44.1187	Down
PSMC6	0.0005	0.3059	5.4301	17.7482	Down
TMEM138	0.0004	0.3054	25.0571	82.0578	Down
MRPS6	0.0001	0.3041	66.2735	217.954	Down
ADK	0	0.3036	9.5053	31.3081	Down
SCAMP2	0.0001	0.3036	9.2952	30.6178	Down
MED21	0	0.3033	44.0673	145.31	Down
MLLT11	0	0.3033	15.5037	51.1199	Down
LOC646851	0	0.3028	5.7333	18.9336	Down
PRKG2	0.0004	0.3028	0.539	1.7802	Down
FAM60A	0.0004	0.3021	1.9419	6.4283	Down
LIN9	0.0001	0.3009	7.5605	25.1273	Down
HHEX	0	0.3005	45.7533	152.258	Down
GEMIN8	0.0002	0.3001	2.3559	7.8514	Down
LZTFL1	0	0.3	1.6051	5.3506	Down
UBE2W	0.0001	0.2997	15.3359	51.1721	Down
ACSL3	0.0002	0.2991	12.2297	40.8898	Down
NLGN1	0	0.2987	1.0978	3.6756	Down
NUP35	0	0.2984	76.6302	256.765	Down
CTSC	0.0001	0.298	13.4234	45.0429	Down
PTP4A1	0.0001	0.2978	5.9343	19.9266	Down
LRRC28	0.0001	0.2972	9.0207	30.3531	Down
ZNF566	0	0.2969	1.2244	4.1233	Down
SENP8	0.0003	0.2969	17.0611	57.468	Down
ZNF607	0.0003	0.296	0.8914	3.0113	Down
BTF3L4	0	0.2954	14.8181	50.1684	Down
TMEM69	0	0.2952	54.5555	184.799	Down
PRKAG1	0.0001	0.2952	3.6591	12.3964	Down
KLHL28	0	0.295	3.1318	10.617	Down
DIMT1L	0.0002	0.294	5.2911	17.9949	Down
GTF2H1	0	0.2933	8.998	30.6825	Down
IL1RAPL1	0.0001	0.2933	3.7951	12.9403	Down
CDK5	0.0001	0.2928	31.3757	107.174	Down
TUSC3	0.0005	0.2926	9.6327	32.9193	Down
SNRPN	0.0004	0.2925	9.3735	32.0433	Down
WARS	0.0001	0.292	13.0369	44.645	Down
MIS12	0.0002	0.2918	3.284	11.2551	Down
EIF3G	0.0005	0.2918	3.4487	11.8174	Down
ZNRD1	0.0001	0.2917	71.4304	244.894	Down
DDX5	0	0.2913	19.8283	68.0652	Down
C9orf102	0.0002	0.2908	1.1859	4.0774	Down
RNF212	0	0.2904	6.3839	21.9855	Down
FASTKD3	0.0001	0.2903	4.3172	14.8706	Down
HIBADH	0	0.2893	4.1351	14.2928	Down
METTL10	0.0009	0.2885	0.8205	2.8445	Down
MED6	0	0.2877	19.4806	67.7054	Down
LOC100128319	0.0002	0.2871	114.077	397.313	Down
DSCC1	0.0003	0.2865	5.4641	19.0723	Down
DUSP19	0	0.2845	10.6645	37.4906	Down
TAF9B	0	0.2843	10.3763	36.4943	Down
HPRT1	0	0.2831	65.1116	229.978	Down
NLRP8	0.0005	0.2831	5.6675	20.0207	Down
LOC283867	0	0.2825	2.4081	8.5237	Down
TUBAL3	0	0.2818	17.5328	62.2096	Down
LOC728323	0	0.2812	104.316	371.013	Down
OAT	0.0007	0.2812	42.4216	150.859	Down
CCDC50	0	0.281	4.104	14.6035	Down
BPNT1	0.0002	0.281	1.4182	5.0471	Down
CCDC27	0	0.2786	19.694	70.691	Down
ATG7	0.0002	0.2783	5.1115	18.3673	Down
TRNT1	0.0003	0.2781	8.3444	30.0098	Down
LOC374443	0.0001	0.2778	5.1474	18.5266	Down
KIAA1680	0.0003	0.2771	0.7394	2.6684	Down
ZNF107	0.0004	0.2771	1.902	6.8646	Down
MRPL45	0	0.2766	5.5954	20.2284	Down
S100PBP	0	0.2765	20.551	74.3352	Down
C7orf46	0.0009	0.275	1.4791	5.3785	Down
TMEM195	0.0002	0.2746	4.9119	17.8882	Down
TXN2	0	0.2741	30.1879	110.144	Down
POLR2D	0.0003	0.2728	3.6615	13.4199	Down
CCNT1	0.0003	0.2727	5.8234	21.3542	Down
TPMT	0	0.272	3.2722	12.0305	Down
LRP1B	0.0001	0.2717	1.2896	4.7462	Down
CHM	0.0001	0.2708	2.5426	9.3885	Down
FTH1	0	0.2702	113.165	418.771	Down
LOC100288912	0	0.2681	15.2521	56.8859	Down
SEC22A	0	0.2674	28.884	108.02	Down
OSTF1	0.0003	0.2673	13.3263	49.848	Down
FKBP1P1	0.0006	0.2666	0.6239	2.3398	Down
LOC100289120	0.0001	0.2663	9.175	34.4524	Down
C12orf48	0	0.2661	8.2319	30.941	Down
ZMYM5	0	0.2658	19.2018	72.2285	Down
NAIP	0	0.2639	1.5335	5.8109	Down
COMMD8	0	0.2636	26.8905	102.015	Down
PUS10	0.0001	0.2634	0.5396	2.0488	Down
DPPA3	0	0.2633	1440.93	5472.58	Down
GTF2B	0	0.2632	31.2678	118.797	Down
C8orf45	0.0009	0.2621	0.6121	2.335	Down
FAM18B	0.0008	0.262	3.5338	13.4899	Down
ZNF684	0.001	0.2611	3.7487	14.3569	Down
C2orf34	0	0.2608	1.8186	6.973	Down
LOC401397	0.0003	0.2602	4.1968	16.1303	Down
LOC100287002	0.0006	0.2595	0.8938	3.4439	Down
LOC100288169	0.0001	0.2588	10.318	39.8613	Down
TRIM61	0	0.2587	28.5856	110.491	Down
ALG13	0.0005	0.2577	4.3729	16.9681	Down
ZNF438	0.0002	0.2565	1.3837	5.3943	Down
LIG4	0.0001	0.2537	2.2497	8.8668	Down
MBNL1	0.0002	0.2535	1.0585	4.1756	Down
LOC100289083	0.0005	0.2522	27.5484	109.234	Down
IMPG1	0.001	0.2515	0.6911	2.7479	Down
DPY19L2P2	0.0001	0.2485	3.2805	13.2011	Down
RBBP4	0	0.2476	11.7469	47.4375	Down
LOC100287830	0.0007	0.2475	1.3777	5.5675	Down
P2RX4	0.0007	0.2471	2.0537	8.3113	Down
CFL1	0	0.2467	214.245	868.336	Down
ZNF738	0	0.245	2.4316	9.9246	Down
CA5BP	0.0004	0.2448	3.2155	13.1326	Down
LOC100288223	0.0002	0.2447	6.998	28.5966	Down
DEGS1	0.0002	0.2445	2.8074	11.4818	Down
ATP1B3	0.0001	0.244	6.1249	25.0977	Down
SNUPN	0.0008	0.2423	1.8405	7.5966	Down
SMYD3	0.0001	0.2421	9.2338	38.1326	Down
ATP6V1C1	0	0.2399	10.8515	45.2267	Down
C20orf111	0.0002	0.2388	17.7609	74.3745	Down
MOBKL3	0.0004	0.2376	27.723	116.672	Down
LOC100289538	0.0002	0.2365	2.234	9.4453	Down
ALG6	0.0001	0.2359	2.7618	11.706	Down
ARHGAP6	0	0.2358	0.8434	3.577	Down
AGPAT4	0.0003	0.2342	0.7376	3.1495	Down
SFRS7	0	0.2341	11.7904	50.3691	Down
FAM35A	0.0003	0.2337	0.345	1.4762	Down
EYA3	0.0006	0.2332	1.5312	6.566	Down
LOC126661	0.0004	0.2329	2.5709	11.0384	Down
LOC100287661	0.0005	0.2319	1.2813	5.5253	Down
MGC34034	0	0.2317	0.2217	0.9568	Down
SPDYC	0	0.2314	107.563	464.77	Down
INPP5D	0.0007	0.231	0.5708	2.4705	Down
C15orf29	0.0009	0.2306	2.4807	10.7559	Down
PIGC	0	0.2295	5.3327	23.2341	Down
LOC100287510	0.0002	0.2291	1.7428	7.6073	Down
SERINC5	0.0005	0.2282	13.1533	57.6271	Down
TMEM167A	0	0.2272	13.36	58.8154	Down
MRPS34	0.0008	0.2271	3.8015	16.74	Down
C9orf21	0.0001	0.2254	3.0289	13.4383	Down
RHBDD1	0	0.2245	8.4917	37.8215	Down
ZNF80	0.0001	0.2242	2.5789	11.5051	Down
LOC100287133	0	0.2235	1.6005	7.1602	Down
MPPE1	0.0002	0.2206	0.2615	1.1851	Down
PCGF5	0	0.2203	1.3808	6.2682	Down
LOC389203	0.0002	0.2196	1.7616	8.0231	Down
C2orf15	0.0001	0.2193	18.0854	82.4865	Down
GNAT2	0.0009	0.2186	17.1455	78.434	Down
RTKN2	0	0.2173	1.7055	7.8482	Down
ZNF322A	0	0.2173	0.4676	2.1521	Down
MRPL15	0.0001	0.2159	3.0551	14.1503	Down
GBP5	0	0.2158	3.2471	15.0487	Down
LOC100289629	0.0003	0.214	7.5124	35.1051	Down
LOC100288076	0.0001	0.2136	9.8717	46.2111	Down
PPCDC	0.0003	0.2133	0.8053	3.7755	Down
ZNF85	0.0002	0.2132	0.8313	3.8995	Down
SFXN4	0	0.2128	4.6397	21.8065	Down
C2orf60	0.0003	0.2126	0.3033	1.4267	Down
SLC27A2	0.001	0.2121	0.4464	2.1042	Down
PCDP1	0.0001	0.2111	1.2595	5.9678	Down
ANXA4	0.0003	0.2111	0.6975	3.3049	Down
LOC100287612	0.0001	0.2107	1.654	7.849	Down
PART1	0.0003	0.2107	0.392	1.8608	Down
ZMAT5	0.0005	0.2094	4.7632	22.7418	Down
ZFPM2	0	0.209	7.5076	35.93	Down
TBX5	0.0005	0.2085	12.1427	58.2397	Down
JAM3	0.0005	0.2081	2.0034	9.6288	Down
FGF14	0	0.2079	21.9088	105.359	Down
RPE	0.0001	0.2076	2.2519	10.8479	Down
JTV1	0	0.2056	34.5825	168.191	Down
GRAMD3	0.0002	0.2047	0.2478	1.2107	Down
HARBI1	0.0004	0.2047	0.6276	3.0665	Down
PAQR5	0.0002	0.2039	0.5554	2.7234	Down
FLJ22536	0	0.2033	1.7646	8.6808	Down
LOC100289544	0.0006	0.2026	0.8742	4.3142	Down
TPK1	0.0002	0.2024	5.5008	27.1813	Down
ATP5F1	0	0.2016	4.822	23.9161	Down
SLC31A2	0.0003	0.2011	9.2789	46.145	Down
ALG3	0.0001	0.1949	3.3521	17.1985	Down
RASL11A	0.0001	0.1948	13.3305	68.4443	Down
LOC100131354	0.0001	0.1946	0.3929	2.0189	Down
LOC100131983	0.0001	0.1941	2.5169	12.9678	Down
LOC400713	0.0001	0.1926	0.498	2.5849	Down
LOC100286956	0.0003	0.1919	5.6396	29.3946	Down
BTBD8	0.0004	0.1914	1.1763	6.1459	Down
C1orf74	0	0.1903	2.2933	12.0522	Down
SIGIRR	0.0005	0.1898	0.407	2.1445	Down
TAF1A	0	0.1894	12.8648	67.9337	Down
GDAP2	0	0.186	2.1943	11.797	Down
STARD5	0.0002	0.1859	3.0992	16.6703	Down
SNX12	0.0007	0.1852	2.9148	15.7413	Down
ZNF737	0.0002	0.185	0.8968	4.8474	Down
ZNF597	0	0.183	16.4637	89.9719	Down
LOC645691	0.0001	0.1808	2.1162	11.7058	Down
C16orf65	0	0.1793	2.3657	13.1947	Down
LOC100287182	0	0.1789	1.0585	5.9154	Down
FGFBP3	0.0005	0.1738	0.6341	3.6484	Down
LOC728927	0.001	0.1717	1.2291	7.1581	Down
STELLAR	0	0.1716	125.311	730.456	Down
PINX1	0	0.1715	11.5066	67.0801	Down
FAM92A1	0.0005	0.1711	1.2388	7.2421	Down
LOC100288694	0	0.1701	1.8199	10.6995	Down
NIPSNAP3A	0.0001	0.167	2.9999	17.9638	Down
ARL6	0	0.1658	2.8047	16.9165	Down
LOC100287565	0.0003	0.1658	2.9691	17.9054	Down
AAA1	0	0.1655	0.6667	4.0276	Down
ZRANB3	0	0.1607	0.4434	2.7587	Down
RALYL	0.0001	0.1599	1.3355	8.3534	Down
DUT	0.0002	0.1598	6.0491	37.8643	Down
ZNF224	0	0.1585	0.6835	4.3133	Down
KAAG1	0.0006	0.1566	2.0046	12.8017	Down
OR8G2	0.0004	0.1558	1.4007	8.9923	Down
MTRF1	0.0008	0.1547	0.895	5.7871	Down
BZW1L1	0.0001	0.1513	0.4818	3.184	Down
ZNF223	0	0.1491	1.1918	7.9926	Down
STXBP4	0.0002	0.1455	0.1767	1.2141	Down
LOC100288375	0	0.1453	2.5753	17.7223	Down
GREB1	0	0.1445	1.3074	9.0487	Down
CHRNA7	0.0002	0.1443	0.8625	5.9773	Down
LOC100287531	0.0001	0.1421	24.0436	169.257	Down
LOC100289626	0.0001	0.1408	0.2261	1.6054	Down
XG	0.0004	0.1406	0.1274	0.9062	Down
LOC100287709	0.0008	0.1364	0.937	6.8708	Down
ARL15	0.0004	0.1359	0.6814	5.0142	Down
LOC653198	0.0007	0.1358	0.3912	2.8813	Down
LOC100288581	0.0009	0.1341	0.9516	7.0947	Down
TMEM189-UBE2V1	0.0008	0.1329	3.021	22.7274	Down
SCUBE2	0.0006	0.1296	0.1238	0.9551	Down
LOC100289390	0	0.1253	5.5684	44.4349	Down
SGCZ	0.0003	0.1252	1.4293	11.4124	Down
EIF2B2	0.0005	0.1244	0.7835	6.2959	Down
SLC9A8	0.0001	0.1217	0.1229	1.0102	Down
LNP1	0.0002	0.1187	0.235	1.9803	Down
LOC100288725	0	0.1182	1.634	13.8294	Down
NBR2	0.0006	0.1165	1.0735	9.2126	Down
PTCD2	0.0001	0.115	0.3453	3.0017	Down
PFTK2	0.0005	0.1143	0.4612	4.0357	Down
FAM53A	0.0004	0.111	0.2511	2.2629	Down
NANP	0.0007	0.1107	0.2455	2.2182	Down
ZNF673	0	0.1102	0.0873	0.7923	Down
RAD9B	0.0004	0.1099	0.264	2.403	Down
LOC100288427	0	0.109	2.5241	23.1479	Down
NAT6	0.0009	0.1076	0.2754	2.5592	Down
LOC100288963	0.0004	0.0954	0.0716	0.7506	Down
NAGA	0.0002	0.0946	0.1125	1.1892	Down
LOC202781	0	0.0932	0.5036	5.4013	Down
LOC100287722	0.0001	0.0903	0.6622	7.3353	Down
LOC100287147	0	0.0898	2.1307	23.7199	Down
LOC100287870	0.0001	0.0846	1.4971	17.6891	Down
LOC646090	0	0.0828	0.2197	2.6525	Down
C9orf16	0.0001	0.0819	0.4713	5.7554	Down
LOC642502	0.0002	0.0806	2.2271	27.6427	Down
ZNF549	0	0.0779	0.2389	3.0691	Down
GRAP2	0	0.0714	0.149	2.0874	Down
FAM185A	0	0.067	0.0863	1.2885	Down
LOC728613	0	0.0668	0.29	4.3434	Down
LOC100289209	0	0.0563	0.9426	16.7445	Down
LRGUK	0.0002	0.0517	0.1087	2.1004	Down
LASS4	0.0001	0.0507	0.0469	0.9267	Down
LOC388559	0.0001	0.0497	0.0467	0.9388	Down
DECR2	0	0.0486	0.4707	9.679	Down
ZNF846	0.0001	0.0472	0.0788	1.6684	Down
TNFRSF11B	0	0.0419	0.0349	0.8336	Down
LOC152217	0	0.0419	0.0449	1.0704	Down
LOC100287194	0	0.0382	0.9366	24.5465	Down
SCO2	0.0003	0.0337	0.1618	4.8072	Down
C11orf49	0.0008	0.0337	0.0286	0.8492	Down
ZSCAN16	0	0.0322	0.8631	26.8278	Down
DOC2B	0	0.0271	0.2239	8.2647	Down
PDHA2	0	0.0261	0.0536	2.0563	Down
OR8G1	0.0002	0.0235	0.035	1.4927	Down
LOC729296	0.0004	0.0232	0.0539	2.3213	Down
LOC100289071	0.0001	0.0206	0.2617	12.6794	Down
SSSCA1	0.0001	0.0204	0.1056	5.1668	Down
LMCD1	0.0001	0.0094	0.0181	1.9171	Down
FAM3B	0.0003	0.0053	0.0199	3.7583	Down
C14orf50	0	0	0	0.5783	Down
C1orf182	0	0	0	1.8871	Down
MCART2	0	0	0	0.5755	Down
LOC285045	0	0	0	1.6784	Down
INPP5D	0	0	0	0.7932	Down
PSMA8	0	0	0	1.0565	Down
LOC646517	0.0001	0	0	0.6595	Down
C14orf179	0.0001	0	0	0.771	Down
LOC100287773	0.0001	0	0	0.6143	Down
ASGR2	0.0001	0	0	0.8548	Down
CELA1	0.0002	0	0	2.0572	Down
LOC100131552	0.0003	0	0	1.6898	Down
FAM26F	0.0003	0	0	1.6887	Down
PHYH	0.0003	0	0	1.1995	Down
LOC100288862	0.0006	0	0	1.3532	Down
C2orf74	0.0006	0	0	0.7152	Down
LOC100286926	0.0007	0	0	1.0558	Down
C9orf147	0.0009	0	0	0.659	Down
