# Supplementary material for: Transcriptome profiling of human oocytes experiencing recurrent total fertilization failure
Source: Sci Rep. 2018 Dec 17;8:17890. doi: 10.1038/s41598-018-36275-6 (PMC6297154; doi:10.1038/s41598-018-36275-6)
Supplement: Supplementary file 3 — Dataset 2 [file 41598_2018_36275_MOESM3_ESM.xlsx]

## Sheet: Supplementary data, Table SII
Supplementary Table 2: Differentially expressed genes in PN arrest zygotes
Symbol	P-Value	Fold Change (PN arrest/Control)	Mean FPKM (PN arrest)	Mean FPKM (Control)	Up/Down
DRD5	0	94.3065	2.4007	0.0255	Up
HOTAIR	0.0003	27.4787	0.8544	0.0311	Up
LOC100132202	0.0007	22.6751	0.6253	0.0276	Up
PIPSL	0.0009	19.9732	0.675	0.0338	Up
LOC100288734	0	16.967	2.1167	0.1248	Up
CC2D2A	0.0007	16.7496	1.1319	0.0676	Up
MAP1LC3C	0	16.0813	4.4022	0.2737	Up
LOC100289563	0.0002	14.4697	8.4514	0.5841	Up
C1orf161	0.0007	13.358	14.3713	1.0759	Up
LOC100130764	0.0001	12.4925	7.8096	0.6251	Up
FLJ23172	0.0001	12.2356	7.4242	0.6068	Up
LOC100288034	0.0009	11.3498	6.569	0.5788	Up
LOC100132052	0.0005	11.0316	6.4202	0.582	Up
SLC34A2	0.0001	10.9316	1.0064	0.0921	Up
ABCC9	0.0003	9.1927	0.5738	0.0624	Up
LOC100131973	0.0004	8.4671	1.6133	0.1905	Up
LOC727880	0	8.1864	11.2223	1.3708	Up
LOC100289365	0.0001	8.0073	9.4846	1.1845	Up
TIAM2	0.0006	7.9022	15.2257	1.9268	Up
LOC646214	0.0004	7.8464	1.6754	0.2135	Up
LOC100130474	0.0002	7.7648	19.1086	2.4609	Up
LOC100288854	0	7.6744	4.4411	0.5787	Up
SCD5	0	7.6288	3.2369	0.4243	Up
LOC100129434	0.0001	7.505	23.5469	3.1375	Up
LOC100128035	0.0003	7.4124	1.7384	0.2345	Up
MT1H	0	7.2931	80.9628	11.1012	Up
LOC100287887	0	6.6713	6.5152	0.9766	Up
C1orf118	0.0002	6.5704	2.2879	0.3482	Up
RUNDC2B	0.0007	6.4089	0.9981	0.1557	Up
HSP90AB2P	0	6.2216	8.2813	1.3311	Up
TMEM213	0.0006	5.7378	0.6849	0.1194	Up
MT1X	0.0006	5.653	3684.93	651.854	Up
SCARNA22	0.0001	5.6217	4220.33	750.725	Up
LOC100287153	0.0003	5.5779	1.7817	0.3194	Up
LOC100289257	0.0001	5.5533	0.54	0.0972	Up
SC65	0.0002	5.5121	1.698	0.308	Up
FLJ39653	0.0002	5.393	1.9998	0.3708	Up
PTK6	0.0002	5.1973	1.0475	0.2016	Up
ABCC6P1	0.0002	5.1197	367.937	71.8675	Up
SNHG5	0.0005	4.9894	68.6447	13.7581	Up
IAPP	0.0001	4.9203	0.8235	0.1674	Up
LOC283731	0.0001	4.8765	0.5644	0.1157	Up
CLEC4GP1	0	4.736	3.3108	0.6991	Up
UPK1B	0.0004	4.7117	0.6737	0.143	Up
LOC283663	0	4.5002	0.7649	0.17	Up
SLC13A3	0.0001	4.4143	6.8953	1.562	Up
LOC729348	0.0009	4.351	26.3792	6.0628	Up
CROCCL2	0.0007	4.3207	0.8894	0.2058	Up
NDUFB2	0.0006	4.1762	597.165	142.991	Up
CHST6	0.0001	4.1499	1.0369	0.2499	Up
ATP5D	0.0001	4.0872	140.355	34.3404	Up
MGC13053	0.0001	4.029	2.3621	0.5863	Up
MT1F	0.001	3.9549	347.9	87.9676	Up
SCAND1	0	3.8446	123.186	32.0408	Up
RPS23	0	3.7961	159.857	42.1114	Up
NDUFA13	0	3.7882	471.83	124.553	Up
IL28RA	0.0004	3.7626	0.7324	0.1946	Up
NDUFB9	0.0006	3.7443	750.499	200.436	Up
RUNDC2C	0.0006	3.6575	0.5005	0.1369	Up
RPL23	0.0007	3.6396	160.795	44.1793	Up
LOC100287506	0.0002	3.5946	1.0391	0.2891	Up
PDE6A	0.0002	3.5496	0.6143	0.173	Up
NDUFA11	0.0001	3.5425	145.081	40.9545	Up
RPS18	0	3.5208	1635.18	464.431	Up
DYSF	0.0001	3.5102	4.941	1.4076	Up
RPL38	0.0001	3.5061	862.52	246.008	Up
FAM128A	0.0009	3.5005	39.3288	11.2353	Up
LOC100289152	0.0002	3.4902	9.2063	2.6377	Up
MAP2K2	0.0003	3.4675	6.3827	1.8408	Up
RPL36	0	3.4137	7364.47	2157.36	Up
KREMEN1	0.0009	3.4068	1.4268	0.4188	Up
RPS21	0	3.3945	1481.84	436.546	Up
RNASEH2C	0.0008	3.3939	5.8142	1.7131	Up
RPS9	0.0007	3.3903	175.455	51.7524	Up
OR7D2	0.0004	3.3784	0.5304	0.157	Up
C10orf72	0	3.3681	0.8909	0.2645	Up
SSR4	0.0002	3.3536	383.37	114.317	Up
LOC100286961	0.0009	3.3458	0.9274	0.2772	Up
RPS27	0	3.3316	11356.9	3408.82	Up
PABPCP2	0.0003	3.3312	0.8313	0.2496	Up
RPS2	0	3.327	867.856	260.855	Up
VSIG1	0.0002	3.2979	0.7113	0.2157	Up
ABCC6	0.0001	3.2778	26.7249	8.1532	Up
TNFAIP8L1	0.0001	3.2458	3.5551	1.0953	Up
RPS19	0	3.2327	3441.51	1064.59	Up
RAB12	0.0003	3.2009	486.341	151.939	Up
LOC100131801	0.0003	3.1955	142.092	44.467	Up
HIST2H3D	0.0007	3.186	8.6541	2.7163	Up
FLT4	0.0009	3.1641	0.6414	0.2027	Up
GSTTP2	0.0001	3.1506	0.8304	0.2636	Up
BCYRN1	0.0004	3.1397	6245.08	1989.04	Up
COX6C	0.0007	3.1142	2702.1	867.665	Up
FLJ22184	0	3.1103	4.2059	1.3522	Up
COX6A1	0.0001	3.1091	614.44	197.626	Up
C20orf199	0	3.09	110.623	35.7999	Up
RPL8	0	3.0857	985.934	319.52	Up
TPT1	0.0001	2.9767	974.349	327.327	Up
SCN11A	0.0006	2.951	0.5005	0.1696	Up
ORAI2	0.0001	2.9494	1.535	0.5204	Up
SNHG8	0	2.9295	151.946	51.8682	Up
RPL23A	0	2.8727	716.274	249.342	Up
ATCAY	0.0002	2.8568	0.9783	0.3425	Up
LOC728475	0.0008	2.8428	20.7922	7.314	Up
RPL37A	0	2.833	2302.59	812.782	Up
LOC729327	0.0007	2.8122	1.9861	0.7062	Up
TERC	0.0005	2.8044	14.9605	5.3346	Up
RPL35	0.0001	2.8034	497.266	177.38	Up
LOC143666	0.0005	2.7984	3.2653	1.1669	Up
RPL36A	0	2.7835	2081.56	747.835	Up
RPS17	0	2.7681	813.705	293.957	Up
C18orf16	0.0002	2.7569	0.6973	0.2529	Up
C14orf2	0.0003	2.7468	981.669	357.393	Up
MAX	0.0001	2.7435	286.466	104.418	Up
LSMD1	0.0006	2.7366	57.7776	21.1126	Up
RPS29	0	2.723	2438.96	895.702	Up
RPL12	0.0007	2.7185	244.102	89.7918	Up
RPL28	0	2.6876	274.672	102.201	Up
RPL27	0	2.6865	820.969	305.585	Up
NWD1	0	2.6805	0.726	0.2709	Up
ATPIF1	0.0008	2.6795	202.121	75.4324	Up
CCDC101	0	2.6726	88.876	33.2546	Up
RPS11	0	2.6438	1263.09	477.755	Up
RPL31	0.0004	2.6313	857.852	326.016	Up
GLTSCR2	0	2.6271	109.922	41.8409	Up
RPL13A	0	2.6142	357.611	136.794	Up
RPS5	0.0001	2.6088	687.334	263.471	Up
NDUFB8	0.0002	2.6082	477.248	182.982	Up
RPLP0	0	2.5778	863.111	334.821	Up
LOC145820	0.0005	2.5591	0.52	0.2032	Up
RPS15	0.0005	2.5489	825.511	323.865	Up
ZNF471	0.0004	2.5404	1.2209	0.4806	Up
RPS14	0	2.5387	1643.02	647.18	Up
TIMM10	0.0001	2.5374	19.0904	7.5235	Up
RPS28	0.0001	2.5347	2294.08	905.087	Up
RPL10	0	2.5344	221.42	87.3655	Up
RPS20	0.0007	2.5303	719.698	284.43	Up
GAS5	0	2.523	118.902	47.1276	Up
NDUFB10	0.0001	2.5112	128.462	51.1551	Up
RPL18	0	2.5051	389.127	155.336	Up
CTRB2	0.0001	2.4973	41.9323	16.7912	Up
C21orf63	0.0002	2.4952	71.7209	28.7437	Up
PSMB6	0	2.4889	774.182	311.053	Up
UBA52	0.0001	2.4728	127.073	51.3874	Up
TUBA4B	0.0001	2.4719	173.313	70.1126	Up
EEF1G	0	2.4646	205.878	83.5352	Up
EEF2	0.001	2.4604	74.5462	30.2982	Up
RPL29	0	2.4585	573.287	233.187	Up
RPL7A	0	2.4544	1146.69	467.205	Up
DYDC1	0.0005	2.4476	3.0967	1.2652	Up
RPLP2	0	2.4428	1546.69	633.151	Up
RPS4X	0	2.4049	329.98	137.209	Up
RPL32	0.0001	2.3849	155.546	65.2221	Up
PDDC1	0.0001	2.3833	2.3653	0.9924	Up
RIMS2	0.0003	2.3822	0.918	0.3854	Up
PGM5P2	0	2.3748	5.3604	2.2572	Up
RPL26	0.0004	2.3726	284.113	119.749	Up
C2orf79	0	2.3713	243.587	102.721	Up
RPL41	0.0004	2.3711	247.658	104.448	Up
KIAA0427	0.0008	2.357	1.5829	0.6716	Up
ABCF2	0.0008	2.3558	50.8724	21.5947	Up
NDUFA6	0	2.345	651.8	277.959	Up
C2orf76	0.0001	2.343	246.839	105.351	Up
RPS16	0.0002	2.3319	612.92	262.841	Up
RPL37	0.0003	2.3175	104.921	45.2725	Up
CDR1	0.0008	2.3089	181.443	78.5842	Up
SIX4	0.0005	2.3068	0.7036	0.305	Up
EIF3F	0	2.306	135.078	58.5762	Up
RPLP1	0	2.2871	2602.26	1137.78	Up
CCNI	0	2.2784	285.555	125.329	Up
RPS12	0	2.2769	1115.18	489.773	Up
RPS13	0	2.2749	2888.87	1269.88	Up
C21orf62	0.0001	2.2631	1.6403	0.7248	Up
RPS24	0	2.2625	794.18	351.017	Up
EEF1A1	0.0002	2.2598	304.132	134.586	Up
LOC100287127	0.0007	2.2593	94.5537	41.8511	Up
RPL10A	0.0005	2.2535	322.868	143.273	Up
RPS25	0	2.2375	707.274	316.107	Up
RPL3	0	2.2151	343.707	155.166	Up
RPL4	0.0003	2.2071	78.0388	35.3573	Up
TEKT5	0.0003	2.2042	11.2	5.0811	Up
RPS3	0.0005	2.196	706.772	321.851	Up
RPL19	0	2.1706	293.736	135.327	Up
RPS27A	0.0001	2.1578	384.932	178.388	Up
ITIH5	0.0002	2.1507	4.3294	2.013	Up
SNRPD2	0.0001	2.1498	173.884	80.8824	Up
TRAPPC2L	0.0009	2.1486	20.313	9.454	Up
C19orf72	0.0005	2.136	9.27	4.3399	Up
RPL13	0.0004	2.1299	115.93	54.4305	Up
STOML2	0.0002	2.1276	108.322	50.9122	Up
SMARCB1	0	2.1211	128.494	60.5794	Up
EIF3K	0.0005	2.119	240.368	113.435	Up
C19orf48	0.0001	2.1041	53.0129	25.1947	Up
RPS15A	0	2.1004	438.253	208.649	Up
RPL30	0	2.0952	2233	1065.78	Up
BTF3	0	2.0937	819.409	391.361	Up
STX8	0.0002	2.0889	203.497	97.4199	Up
NDUFA2	0.0009	2.0872	107.566	51.5363	Up
MPG	0.0003	2.0863	91.0684	43.6511	Up
COMMD6	0	2.0751	153.188	73.8216	Up
RPS3A	0.0001	2.0566	137.475	66.8447	Up
RPL24	0.0001	2.0452	609.761	298.139	Up
EIF3D	0	2.0366	21.183	10.4014	Up
ATP5L	0	2.0212	125.681	62.1828	Up
C17orf45	0	2.0181	76.6771	37.9952	Up
ACOT13	0.0002	2.0029	101.404	50.6278	Up
PRC1	0	0.4999	92.8106	185.654	Down
DIAPH3	0.0006	0.4994	11.0541	22.1365	Down
PIGU	0.0005	0.4992	33.3267	66.765	Down
RBM34	0.0006	0.4988	67.5107	135.348	Down
PALB2	0.0003	0.4987	19.6356	39.3751	Down
ITGAV	0.0002	0.4983	1.229	2.4664	Down
RAP1B	0.0001	0.4981	34.6621	69.5929	Down
JAG1	0.0005	0.4979	10.7825	21.657	Down
PPIL4	0.0007	0.4977	50.2106	100.877	Down
ORC2L	0	0.4971	12.136	24.414	Down
PTPRK	0.0001	0.4971	7.1267	14.3366	Down
ZNF187	0.0002	0.4962	8.3645	16.858	Down
DCLRE1A	0	0.4953	26.2752	53.0485	Down
UGP2	0.0001	0.4948	53.1156	107.344	Down
RPIA	0.0003	0.4946	6.3484	12.835	Down
E2F4	0.0006	0.4939	2.3678	4.7938	Down
THAP9	0	0.4938	5.7339	11.6109	Down
EIF2S1	0	0.4935	14.8439	30.0796	Down
NCRNA00081	0	0.4933	7.9655	16.1469	Down
C4orf47	0.0004	0.4932	183.557	372.186	Down
SS18L2	0.0001	0.4928	86.9946	176.539	Down
SYCP2	0	0.4926	22.549	45.7797	Down
PLEKHB2	0	0.4925	9.54	19.3722	Down
DDX4	0	0.4922	48.9342	99.4123	Down
ATAD2	0	0.4915	10.0209	20.3875	Down
BRIP1	0.0003	0.4914	2.3942	4.8722	Down
AGGF1	0.0003	0.4913	4.4027	8.9608	Down
POLE3	0.0002	0.4908	11.8728	24.1901	Down
GLRX3	0.0001	0.4907	15.7669	32.1313	Down
TP63	0.0001	0.4907	5.0862	10.3645	Down
SNAPIN	0.0004	0.4903	117.743	240.157	Down
SHFM1	0.0006	0.4903	13.1635	26.8493	Down
PCGF5	0	0.4902	3.073	6.2682	Down
PAPD4	0.0002	0.4902	8.4161	17.1695	Down
YEATS4	0.0004	0.4895	56.8277	116.086	Down
LOC646799	0.0007	0.4895	128.135	261.764	Down
DLG1	0	0.4883	15.8918	32.5462	Down
HIBCH	0.0006	0.4878	28.2837	57.9834	Down
FNDC3B	0.0001	0.4876	6.5935	13.5232	Down
CCDC91	0.0001	0.487	11.0005	22.5899	Down
C13orf3	0.0001	0.4869	7.1921	14.7727	Down
SLC4A7	0	0.4865	13.5492	27.8489	Down
PKN2	0.0003	0.4863	4.5875	9.4335	Down
TCTN3	0.0009	0.4863	4.0579	8.3451	Down
ZNF766	0.0003	0.4861	2.2875	4.7059	Down
ARID2	0.0006	0.4853	3.7999	7.8304	Down
LTBP1	0.0003	0.4845	1.3929	2.8747	Down
TMEM57	0.0005	0.4843	9.8753	20.3909	Down
ASB8	0	0.4837	16.0544	33.1934	Down
WDHD1	0.0002	0.4837	4.1145	8.5055	Down
ADD3	0.0001	0.4834	42.741	88.416	Down
NUP43	0	0.4832	6.9435	14.3711	Down
LOC100287626	0.0008	0.4827	11.354	23.5236	Down
PROSC	0.0004	0.4823	6.3928	13.2552	Down
WDR45L	0	0.4821	64.7672	134.356	Down
NAT13	0.0002	0.482	11.6818	24.2372	Down
THSD7A	0.0002	0.4818	6.3964	13.2765	Down
RAB10	0.0001	0.4816	16.7584	34.8006	Down
KIF5B	0	0.4813	8.2094	17.0564	Down
PSMG2	0.0001	0.4813	46.0942	95.7752	Down
TAF11	0.0002	0.4812	4.7417	9.8535	Down
MKNK1	0.0005	0.4811	10.2291	21.2633	Down
C1orf168	0.0006	0.481	1.5006	3.1196	Down
AMBRA1	0.0006	0.4806	6.8276	14.2078	Down
TIMM17A	0	0.4805	24.4112	50.8045	Down
MON2	0.0001	0.4798	1.8034	3.759	Down
KIAA1191	0.0009	0.479	5.3804	11.232	Down
LOC100009676	0.0008	0.4788	2.34	4.8875	Down
LOC100288644	0.0008	0.4788	29.0213	60.6087	Down
C1orf26	0.0009	0.4787	6.4028	13.3755	Down
ATP2B1	0.0003	0.4785	12.7355	26.6147	Down
SEH1L	0.0007	0.4783	24.3709	50.9494	Down
BHMT2	0.0005	0.4781	0.9875	2.0655	Down
EHBP1	0.0002	0.478	6.6653	13.9439	Down
MTUS1	0.0008	0.478	16.1187	33.7214	Down
SKP2	0.0007	0.4779	190.391	398.387	Down
THRB	0	0.4774	12.8476	26.9114	Down
KIAA1841	0.0007	0.4773	4.0945	8.578	Down
MYST2	0.0003	0.4766	12.6688	26.5838	Down
ARAP2	0.0008	0.4765	4.6285	9.7143	Down
DR1	0.0009	0.4764	3.7949	7.965	Down
SNX6	0.0003	0.4763	24.0095	50.4078	Down
CHUK	0.0002	0.4761	6.056	12.721	Down
NPC1	0.0005	0.4761	24.2742	50.9869	Down
OXNAD1	0.0002	0.476	7.8362	16.4611	Down
CEP120	0	0.4759	6.173	12.9707	Down
TSC22D2	0	0.4759	3.7913	7.9671	Down
C7orf70	0.0006	0.4758	155.798	327.465	Down
TRIP13	0.0009	0.4758	12.1582	25.5535	Down
C4orf27	0.0001	0.4756	520.463	1094.4	Down
C14orf102	0.0001	0.4755	5.0135	10.5429	Down
C5orf36	0.0001	0.4754	3.3937	7.1393	Down
AQR	0.0002	0.4754	6.2796	13.2096	Down
ATP2C1	0.0003	0.4748	5.1502	10.8461	Down
TRIM6	0.0005	0.4748	16.6438	35.0554	Down
SMC4	0.0004	0.4743	11.7834	24.8431	Down
RAB3GAP1	0.001	0.4741	6.6837	14.0965	Down
SRP19	0.0002	0.4739	72.5151	153.003	Down
SERAC1	0.0005	0.4736	2.4513	5.1755	Down
LOC100289044	0.0006	0.4736	4.4173	9.3266	Down
RPP38	0.0004	0.4733	18.7937	39.7102	Down
TMEM194A	0.0005	0.4732	5.9139	12.4986	Down
TWF1	0.0001	0.4731	24.8299	52.4834	Down
CAMLG	0	0.4726	52.5825	111.267	Down
TTC5	0.0001	0.4718	26.2532	55.6424	Down
ATXN2	0	0.4717	8.0799	17.1291	Down
PAFAH1B2	0.0003	0.4716	71.4286	151.447	Down
ESCO2	0.0001	0.4714	175.392	372.042	Down
NPHP1	0.0004	0.4714	3.7356	7.9246	Down
KIAA1632	0.0003	0.4712	0.7877	1.6718	Down
NUMB	0	0.4711	46.159	97.9886	Down
CYP20A1	0.0002	0.4711	5.6584	12.0119	Down
METTL14	0.0002	0.4709	27.8564	59.1572	Down
RAD51AP1	0.0002	0.4708	37.0282	78.6434	Down
PPFIA1	0.0002	0.4702	15.3382	32.6177	Down
ZNF426	0.0003	0.4701	5.7964	12.3305	Down
MTSS1	0.0008	0.4701	13.0524	27.7675	Down
ZNF415	0.0002	0.47	4.5506	9.683	Down
KPNA1	0.0009	0.4697	0.7685	1.6359	Down
NCOR1	0	0.4692	15.697	33.4581	Down
MCPH1	0.0008	0.4691	6.2185	13.2566	Down
MGC57346	0.0005	0.469	3.3101	7.0573	Down
FAM21A	0.0009	0.469	0.7289	1.5543	Down
PAFAH1B1	0.0001	0.4688	2.8026	5.9785	Down
PSMC1	0.0001	0.4687	26.6896	56.9484	Down
SMARCA5	0.0002	0.4687	9.0515	19.3101	Down
RAD51L1	0.0004	0.4687	7.3799	15.746	Down
ERI1	0.0002	0.4686	7.5273	16.0632	Down
TM9SF3	0	0.4685	3.9374	8.4038	Down
GIT2	0	0.4681	51.0698	109.092	Down
ZNF814	0	0.4679	5.5923	11.9523	Down
DDX3X	0.0002	0.4678	53.6478	114.687	Down
FAM76A	0.0003	0.4677	22.6024	48.3231	Down
MBD4	0.0005	0.4677	43.082	92.1165	Down
C13orf34	0.0006	0.4677	4.6495	9.9404	Down
GABPA	0	0.4675	6.3284	13.5367	Down
TNPO3	0.0001	0.4675	13.9357	29.809	Down
PCCB	0.0003	0.4674	39.459	84.43	Down
PHTF2	0.0008	0.4673	13.7446	29.4146	Down
DAB1	0.0006	0.4671	10.3764	22.2144	Down
INPP4B	0.0006	0.4671	1.8767	4.0178	Down
S100PBP	0.0001	0.4669	34.7087	74.3352	Down
C12orf4	0	0.4667	19.1274	40.9868	Down
SUGT1	0.0001	0.4664	47.629	102.127	Down
ALAS1	0.0001	0.4661	96.3016	206.592	Down
PLEKHA5	0	0.466	10.6498	22.8557	Down
BRD1	0.0001	0.4658	5.0338	10.8076	Down
SPG21	0.0003	0.4657	23.2015	49.8226	Down
RAD51	0.0001	0.4656	4.4312	9.5177	Down
NAT5	0.0007	0.4652	46.1994	99.3145	Down
SOX5	0.0009	0.4652	1.5952	3.4288	Down
SMC6	0.0004	0.4648	5.6332	12.1201	Down
CLINT1	0	0.4646	23.339	50.2377	Down
GPR1	0.0003	0.4646	4.7547	10.2347	Down
CISD2	0.0008	0.4642	14.799	31.8792	Down
RPS6KC1	0.0001	0.464	6.6891	14.415	Down
GOLGA3	0.0002	0.4633	7.526	16.2431	Down
DCHS2	0.0003	0.4633	2.4196	5.222	Down
ZNF461	0.0004	0.4627	3.7848	8.179	Down
DAZAP2	0.0001	0.4624	18.6452	40.3268	Down
CA12	0.0006	0.4623	1.5549	3.3636	Down
ZNF689	0	0.4622	18.856	40.7985	Down
PICALM	0	0.4621	4.3918	9.5049	Down
PAPD5	0.0003	0.4617	1.7147	3.714	Down
UBLCP1	0.0007	0.4604	14.7362	32.0053	Down
EPB41L4A	0.0001	0.4603	6.5223	14.1712	Down
C10orf97	0.0003	0.4602	40.6935	88.4298	Down
FAM104A	0.0005	0.46	59.7982	129.999	Down
PHF20	0.0006	0.46	2.9065	6.319	Down
NRIP3	0.0001	0.4599	3.8324	8.3329	Down
BRAP	0.0003	0.4594	9.653	21.0116	Down
DLST	0.0005	0.4594	14.8716	32.3698	Down
SMARCAD1	0.0001	0.4592	4.096	8.9193	Down
ZMYM2	0	0.4588	11.5457	25.1649	Down
EXOC5	0.0006	0.4586	5.195	11.3272	Down
ZNF548	0	0.4582	3.9692	8.6622	Down
PSD3	0.0001	0.4582	5.017	10.9481	Down
CYCS	0	0.4581	6.1018	13.3193	Down
MYCBP	0	0.4579	20.3176	44.3731	Down
ANKRD17	0	0.4579	3.4606	7.5583	Down
SCYE1	0.0004	0.4578	1.231	2.6888	Down
C12orf40	0.0006	0.4577	6.2818	13.7245	Down
STK38	0	0.4576	12.53	27.3806	Down
MAP1LC3B	0.0007	0.4573	35.3112	77.2223	Down
CD164	0	0.457	44.3197	96.9805	Down
CSNK1G3	0	0.457	4.6203	10.1097	Down
FAM105A	0.0009	0.4568	1.2907	2.8255	Down
LAMP2	0.0009	0.4568	7.1225	15.5908	Down
BRCA1	0.0001	0.4563	10.0574	22.0405	Down
CNOT8	0	0.4559	20.7535	45.5257	Down
NDFIP2	0.0001	0.455	12.0384	26.4583	Down
MEMO1	0.0005	0.455	10.0014	21.9818	Down
PPP2R3C	0	0.4549	53.241	117.041	Down
ARL5A	0.0001	0.4548	5.4042	11.883	Down
MAT2B	0.0007	0.4548	32.3213	71.0731	Down
MDM2	0.0006	0.4545	1.2812	2.8189	Down
CREB3L2	0	0.4541	4.3743	9.6338	Down
PDHX	0	0.4537	6.7625	14.905	Down
NLRP9	0.0001	0.4536	218.632	481.998	Down
SNX24	0.0003	0.4536	8.2424	18.1705	Down
ANKRD42	0.0004	0.4535	1.3483	2.973	Down
NCOA3	0	0.4533	14.4412	31.859	Down
RUNX1T1	0.0005	0.4533	12.7635	28.1579	Down
C1orf210	0.0001	0.4527	24.374	53.8459	Down
LARP7	0.0003	0.4526	107.905	238.411	Down
CEP152	0.0005	0.4525	10.4471	23.0862	Down
ARHGAP17	0.0002	0.4521	13.2196	29.2428	Down
ARHGAP19	0	0.452	8.3485	18.4688	Down
TAF9B	0	0.4515	16.479	36.4943	Down
SNX13	0.0001	0.4515	3.0306	6.7123	Down
ZNF143	0	0.4514	27.0344	59.8891	Down
C22orf30	0	0.4512	6.7357	14.929	Down
DEM1	0.0002	0.451	18.6702	41.4007	Down
FBXO25	0.0007	0.451	10.3822	23.0204	Down
LOC552889	0.0005	0.4508	6.3396	14.0616	Down
C1orf55	0	0.4507	22.7603	50.5028	Down
TIAM1	0.0002	0.4507	31.673	70.2792	Down
USP54	0.0009	0.4506	2.7079	6.0094	Down
UBE2G1	0.0009	0.4499	13.8741	30.8356	Down
SPTLC1	0.0001	0.4498	25.4942	56.6848	Down
GEMIN5	0.0002	0.4494	71.6962	159.547	Down
ZNF519	0.0005	0.4493	1.2543	2.7914	Down
CDADC1	0.0001	0.4491	1.7311	3.8551	Down
MMAA	0.0001	0.4489	4.8583	10.8239	Down
ZHX1	0.0008	0.4489	10.0213	22.3243	Down
C10orf104	0.0002	0.4488	3.0579	6.8132	Down
PANX1	0.0002	0.4487	9.8192	21.884	Down
C10orf46	0	0.4482	4.1196	9.1918	Down
TACC1	0.0008	0.448	4.9458	11.0394	Down
SCLT1	0	0.4478	3.0786	6.8747	Down
TMPO	0.0006	0.4478	9.9075	22.1268	Down
EIF3J	0.0004	0.4477	7.5934	16.9601	Down
SERINC3	0	0.4476	29.1168	65.0443	Down
GUF1	0	0.4475	1.4986	3.3487	Down
CHMP2B	0.0002	0.4473	20.7549	46.4006	Down
C9orf6	0.0001	0.4469	9.7944	21.9177	Down
GOLGA5	0.0001	0.4467	16.0257	35.8737	Down
RAD1	0.0003	0.4465	7.4932	16.7838	Down
TM9SF1	0.0002	0.4458	3.2513	7.2928	Down
ZBTB39	0.0001	0.4454	2.6633	5.98	Down
KRR1	0.0003	0.4451	39.1868	88.033	Down
RP5-1022P6.2	0.0006	0.4451	5.4466	12.2375	Down
LRRC40	0.0003	0.4449	8.9892	20.2044	Down
ZSCAN29	0.0003	0.4445	1.9466	4.3794	Down
BCL2L10	0.0009	0.4444	749.881	1687.55	Down
PACSIN2	0	0.4443	33.7799	76.0324	Down
DPF2	0.0001	0.4443	36.4043	81.9273	Down
PRPF38B	0.0001	0.4443	2.324	5.231	Down
CLIP4	0	0.4441	11.7015	26.3494	Down
TASP1	0.0001	0.4439	7.7338	17.4236	Down
TDRD1	0.0001	0.4438	20.6235	46.4736	Down
MOCS2	0	0.4437	19.9658	45.0012	Down
C6orf167	0.0001	0.4435	2.3756	5.3563	Down
PJA2	0.0004	0.443	4.0201	9.0753	Down
FAM82A2	0.0007	0.4429	7.022	15.8536	Down
GAPVD1	0.0007	0.4423	3.7323	8.4383	Down
MED21	0	0.4422	64.2607	145.31	Down
EIF4A2	0.001	0.442	113.505	256.789	Down
NOLC1	0.0003	0.4418	7.4503	16.8639	Down
CANX	0	0.4415	7.2682	16.4613	Down
C16orf87	0.0005	0.4415	39.3846	89.2157	Down
C2orf44	0.0005	0.4413	16.5754	37.5617	Down
FASTKD1	0.0002	0.4411	15.1122	34.2619	Down
LCLAT1	0.001	0.4411	0.8959	2.0312	Down
TC2N	0.0002	0.441	9.3658	21.2356	Down
COL22A1	0.0002	0.4408	0.7781	1.7653	Down
NUFIP1	0.0007	0.4406	18.5695	42.1447	Down
TTF1	0.0002	0.4405	9.2606	21.0235	Down
FAM96A	0.0002	0.4399	19.864	45.1584	Down
GFM1	0.0003	0.4398	5.5739	12.6733	Down
SLC45A3	0.0003	0.4388	2.295	5.2297	Down
SPAST	0.0001	0.4386	1.738	3.9628	Down
SERPINB5	0.001	0.4386	8.5942	19.5962	Down
DENND4C	0.0008	0.4384	0.7092	1.6178	Down
PSMA7	0.0002	0.4383	288.006	657.083	Down
C14orf153	0.0002	0.4381	20.9142	47.7372	Down
MED27	0.0005	0.4379	6.5607	14.9828	Down
DNAH10	0.0002	0.4378	6.9951	15.9771	Down
GRB7	0.0006	0.4378	53.0096	121.079	Down
C16orf70	0.0003	0.4375	6.3409	14.4942	Down
ZC3H8	0.0002	0.4374	34.863	79.7109	Down
CHRAC1	0.0009	0.4372	1.1168	2.5545	Down
LOC728836	0.0001	0.4367	17.9333	41.0677	Down
PLEK2	0	0.4361	91.3064	209.393	Down
ATP6V1C1	0.0002	0.4361	19.725	45.2267	Down
EPSTI1	0	0.436	151.71	347.922	Down
CHCHD7	0	0.4359	85.3205	195.737	Down
CLN8	0.0003	0.4357	0.9382	2.1534	Down
ZNF416	0.0001	0.4353	7.0359	16.1643	Down
CSGALNACT2	0.0005	0.4351	6.2064	14.2638	Down
COMMD8	0.0001	0.435	44.3804	102.015	Down
VPS4B	0.0002	0.4349	17.515	40.269	Down
SSR3	0.0005	0.4346	10.168	23.3941	Down
SCP2	0.0001	0.4345	9.7582	22.459	Down
LPIN2	0.001	0.4345	8.2992	19.0991	Down
ZNRD1	0.0003	0.4341	106.307	244.894	Down
ZNF200	0	0.4339	23.4169	53.9686	Down
CENPO	0	0.4339	23.2389	53.5542	Down
C22orf29	0.0001	0.4337	1.3128	3.0271	Down
PDCD10	0	0.4336	35.5495	81.9886	Down
SENP8	0.0003	0.4336	24.9159	57.468	Down
CCDC138	0.0007	0.4335	20.8116	48.0066	Down
ERBB2IP	0.0001	0.4334	2.7608	6.3702	Down
QSOX2	0.0004	0.4334	2.0178	4.6552	Down
CD2AP	0	0.4333	2.4647	5.6879	Down
SMC2	0.001	0.4331	18.4301	42.5564	Down
DSTN	0.0002	0.4327	50.3101	116.259	Down
RPS6KA3	0.0003	0.4327	0.6302	1.4563	Down
TMCC1	0	0.4326	5.6903	13.1547	Down
GMNN	0	0.432	145.697	337.235	Down
JARID2	0.0003	0.432	29.0413	67.2211	Down
FAM49B	0	0.4319	13.5534	31.3799	Down
CCDC132	0.0005	0.4318	16.29	37.7281	Down
ERP44	0	0.4312	12.3635	28.67	Down
DEPDC1B	0.0001	0.4306	7.8848	18.3125	Down
SURF4	0.0002	0.43	15.6161	36.3161	Down
CMC1	0.0003	0.43	11.3241	26.335	Down
ZFAND6	0	0.4299	75.2609	175.062	Down
LOC387647	0.0005	0.4294	3.0424	7.0856	Down
USP47	0.0006	0.4291	2.2446	5.2313	Down
LCORL	0.0003	0.4289	6.2165	14.4926	Down
PPHLN1	0.0001	0.4288	84.4503	196.956	Down
GALNT1	0	0.4287	3.0524	7.1194	Down
UBE2E3	0.0004	0.4285	22.5209	52.5531	Down
DNAJC1	0.0005	0.4281	17.331	40.486	Down
ELOVL6	0.0004	0.4279	7.4987	17.5229	Down
TSGA14	0.0003	0.4278	3.1196	7.2929	Down
KIAA1712	0.0007	0.4278	5.7174	13.3649	Down
LOC728477	0	0.4273	4.2978	10.057	Down
TBCCD1	0.0008	0.427	3.3977	7.9565	Down
ACAT1	0.0001	0.4269	14.7617	34.582	Down
C20orf43	0.0002	0.4268	20.6167	48.3088	Down
CRYZ	0.0005	0.4267	60.1201	140.905	Down
PCGF1	0	0.4265	89.5084	209.886	Down
HMGB1L1	0.0005	0.4263	10.1166	23.7299	Down
RCAN2	0.0001	0.4259	1.1789	2.768	Down
PRKCI	0.0006	0.4258	0.8531	2.0038	Down
PMS1	0	0.4256	10.4503	24.5539	Down
NOL7	0.0003	0.4256	41.1617	96.7067	Down
C4orf43	0	0.4254	5.5183	12.9707	Down
APBB2	0	0.4251	3.1052	7.3048	Down
SCOC	0.0001	0.4251	23.959	56.3593	Down
EID3	0.0001	0.4247	9.275	21.8394	Down
USP13	0.0002	0.4247	23.3529	54.9813	Down
SSX2IP	0	0.4246	6.0259	14.1935	Down
VPS13D	0.0002	0.4243	1.0729	2.5283	Down
LOC100287795	0	0.4242	42.9064	101.146	Down
PDCD7	0.0003	0.4242	9.4754	22.3377	Down
SAMD4A	0	0.4241	47.358	111.661	Down
ERCC6	0.0001	0.4241	11.6068	27.3664	Down
DUSP10	0.0005	0.4241	14.9385	35.2267	Down
FRMD4B	0.0001	0.4238	11.0831	26.1507	Down
SNX3	0.0002	0.4238	62.2265	146.828	Down
ORMDL1	0.0006	0.4238	24.413	57.6005	Down
USP16	0.0001	0.4235	26.8493	63.4018	Down
LOC126661	0.0009	0.4232	4.6713	11.0384	Down
USP45	0.0005	0.4228	6.4876	15.3425	Down
ETAA1	0.0003	0.4225	6.6498	15.7379	Down
WDR37	0.0006	0.4225	4.1416	9.802	Down
TRA2B	0.0001	0.4224	3.6835	8.7207	Down
ADAM10	0	0.4215	4.6397	11.0068	Down
TMOD3	0.0001	0.421	14.3203	34.0173	Down
ERLIN1	0.0004	0.421	14.1971	33.7239	Down
RYBP	0.0002	0.4207	0.6867	1.6324	Down
TNPO1	0	0.4205	5.7229	13.6098	Down
FLVCR2	0.0004	0.4205	4.7256	11.2378	Down
THUMPD1	0.0001	0.4204	14.93	35.5121	Down
C10orf118	0.0001	0.4201	9.6102	22.8769	Down
UGDH	0.0007	0.42	10.174	24.2245	Down
C21orf59	0	0.4199	63.7148	151.724	Down
IP6K1	0	0.4198	3.7882	9.0243	Down
FBXL20	0.0004	0.4198	2.3909	5.6947	Down
C3orf63	0	0.4197	5.6603	13.4874	Down
THUMPD3	0	0.4197	9.7875	23.3185	Down
OCIAD1	0	0.4196	24.8401	59.2057	Down
CNIH	0	0.4192	16.8136	40.1084	Down
ANP32A	0.0008	0.4191	3.8025	9.074	Down
TMEM195	0.0002	0.419	7.4945	17.8882	Down
SGOL1	0	0.4187	22.9311	54.7614	Down
CASP8AP2	0.0003	0.4186	2.8807	6.8813	Down
NUDT4	0.0004	0.4185	0.784	1.8735	Down
SPIN1	0.0005	0.4185	6.6238	15.8259	Down
RAD54B	0	0.4183	10.4781	25.0517	Down
FAM122B	0.0003	0.4183	1.7364	4.151	Down
SF3B4	0	0.4182	30.63	73.2446	Down
MYRIP	0	0.4176	2.6535	6.3538	Down
XPO1	0.0004	0.4174	2.9501	7.0679	Down
FAM118A	0.0001	0.4173	11.0319	26.438	Down
KIAA0494	0.0008	0.4172	13.2645	31.7967	Down
FGF14	0.0006	0.417	43.9333	105.359	Down
CHIC1	0.001	0.4168	1.636	3.9251	Down
PPP2CA	0.0001	0.4154	28.8257	69.3883	Down
KIF18A	0.0004	0.4151	11.0256	26.5581	Down
SNRK	0.0002	0.4148	2.7048	6.5212	Down
EXO1	0.0001	0.4145	9.9666	24.0475	Down
IMMP1L	0.0002	0.4145	20.6663	49.8557	Down
DNAJC10	0.0001	0.4142	3.0374	7.3338	Down
ZNF738	0.0002	0.4142	4.1103	9.9246	Down
ZMPSTE24	0.001	0.414	5.1865	12.5292	Down
HSDL1	0	0.4134	6.7397	16.3036	Down
PPM1A	0	0.4133	5.0684	12.2631	Down
TRAF3	0.0002	0.4132	4.0837	9.8824	Down
MATR3	0.0002	0.4129	1.8473	4.4737	Down
PARD6B	0.0004	0.4122	1.7394	4.2197	Down
HELQ	0	0.4121	4.1452	10.0581	Down
FASTKD2	0.0003	0.4121	3.8187	9.2654	Down
USH2A	0.0001	0.4119	1.1882	2.8846	Down
INPP5F	0	0.4113	20.6485	50.206	Down
TMEM77	0.0005	0.4113	3.2992	8.0221	Down
GOLGA1	0.0003	0.411	3.3403	8.1273	Down
CPEB1	0.0003	0.411	14.1442	34.4146	Down
UBE2H	0.0007	0.411	23.9815	58.3492	Down
RBM12	0.0001	0.4104	3.6491	8.8914	Down
UHRF1BP1L	0.0001	0.4103	14.7093	35.8522	Down
SLAIN2	0	0.41	1.9577	4.775	Down
C20orf72	0.0004	0.4094	7.405	18.0858	Down
ARL8B	0.0004	0.4094	8.7488	21.3678	Down
RNF160	0	0.4092	8.7279	21.3288	Down
SFRS7	0.0003	0.4092	20.6087	50.3691	Down
MYST3	0.0005	0.409	1.5609	3.8161	Down
PHF12	0.0001	0.4089	4.0434	9.8892	Down
PDK1	0.0005	0.4088	6.2813	15.3636	Down
ZBTB5	0.0008	0.4088	2.4323	5.9497	Down
C20orf94	0.0002	0.4087	6.5765	16.09	Down
ARL13B	0.0005	0.4085	8.9227	21.8442	Down
FAM46C	0	0.4084	70.3753	172.34	Down
C6orf182	0	0.4084	6.0345	14.777	Down
BBS10	0.0006	0.4083	1.9921	4.8789	Down
USP14	0.0001	0.4081	31.0744	76.1357	Down
PCGF6	0.0001	0.4081	12.3229	30.1985	Down
NEIL3	0.0004	0.408	3.2465	7.9578	Down
CD83	0.0002	0.4078	9.4854	23.2601	Down
GOPC	0.0002	0.4077	4.8623	11.9268	Down
ATF7IP2	0.0006	0.4077	8.3122	20.3893	Down
TTC1	0	0.4076	95.8557	235.174	Down
AP3M1	0	0.4072	2.9624	7.2743	Down
ZNF25	0.0005	0.4068	0.8907	2.1897	Down
HPS5	0.0007	0.4066	4.0499	9.9613	Down
NUDT16	0.0001	0.4065	1.4121	3.4741	Down
NHLRC2	0.0003	0.4065	5.9654	14.6767	Down
LMO7	0	0.4061	7.5439	18.5778	Down
PCMT1	0.0009	0.4061	24.7605	60.9705	Down
TNFSF12-TNFSF13	0.001	0.4061	112.099	276.012	Down
CCNA2	0	0.4053	16.9785	41.887	Down
C1orf149	0	0.4051	45.9696	113.477	Down
OSTC	0	0.405	49.1577	121.389	Down
ZNF618	0.0001	0.4048	4.1511	10.2537	Down
CWC22	0.0002	0.4048	7.384	18.2412	Down
KCTD10	0	0.4047	21.5282	53.1978	Down
FAM105B	0.0003	0.4046	1.5472	3.8244	Down
ARL1	0.0007	0.4046	6.5493	16.1877	Down
RNF25	0.0009	0.4046	3.4831	8.6087	Down
GNG12	0.0001	0.4042	12.577	31.1148	Down
LOC202781	0.0007	0.4041	2.1829	5.4013	Down
TK2	0.001	0.4041	1.2901	3.192	Down
MELK	0.0001	0.4039	45.9282	113.726	Down
NARF	0.001	0.4039	19.456	48.1644	Down
CXorf15	0.0003	0.4038	25.2557	62.5407	Down
ZNF90	0.0002	0.4037	1.7555	4.3485	Down
LOC100132848	0.0009	0.4036	3.8461	9.5285	Down
GTF2I	0	0.4034	3.5647	8.8362	Down
INSIG2	0	0.4029	4.0401	10.0287	Down
BCAP29	0.0004	0.4022	5.1248	12.7411	Down
BLZF1	0	0.4021	8.8983	22.1302	Down
CCDC41	0.0003	0.402	3.6168	8.9973	Down
FRAG1	0.0001	0.4019	7.6492	19.0317	Down
DLG2	0.0006	0.4017	0.8624	2.1468	Down
FBXO8	0.0004	0.4015	8.2509	20.5504	Down
CDC73	0	0.4014	3.5397	8.8195	Down
NSUN6	0	0.4014	29.0717	72.4175	Down
BUB1B	0	0.4013	37.0456	92.3094	Down
NUP153	0.0004	0.4013	6.9073	17.2115	Down
CCNJ	0	0.4012	20.9292	52.1617	Down
DCLRE1B	0.0006	0.4011	4.3433	10.8288	Down
MRPL13	0.0001	0.401	15.7511	39.2772	Down
ZCCHC9	0.0001	0.4009	11.6998	29.1871	Down
DCUN1D4	0.0001	0.4009	4.8294	12.0478	Down
CENPJ	0.0001	0.4007	4.4594	11.128	Down
SGEF	0.0004	0.4007	1.8987	4.7389	Down
STARD7	0.0001	0.4006	21.6416	54.0199	Down
TPMT	0	0.4	4.812	12.0305	Down
TARDBP	0.0001	0.3999	14.7018	36.7679	Down
KBTBD2	0.0001	0.3999	4.2781	10.6968	Down
LOC100271715	0	0.3996	3.9725	9.9414	Down
ZNF565	0.0006	0.3993	2.3952	5.9982	Down
NHLRC3	0	0.399	6.5705	16.4683	Down
C16orf63	0.0001	0.3982	9.241	23.2084	Down
RPGR	0.0006	0.3981	3.1759	7.978	Down
ADK	0.0003	0.3978	12.4541	31.3081	Down
ICMT	0	0.3976	5.3737	13.5145	Down
ASAH1	0.0004	0.397	8.3714	21.0841	Down
DYRK1A	0.0001	0.3968	5.6455	14.2283	Down
PYCR2	0.0004	0.3963	2.8942	7.3038	Down
CRKL	0	0.3961	8.832	22.298	Down
SIN3B	0.0005	0.3961	2.6427	6.6721	Down
GPR137C	0.0001	0.3959	0.3434	0.8674	Down
CBR4	0	0.3945	4.5427	11.5137	Down
C1orf174	0.0002	0.3945	24.0566	60.9786	Down
IL1RAPL1	0	0.3944	5.1031	12.9403	Down
LPP	0	0.3941	1.0626	2.6966	Down
ATP6V1D	0.0001	0.3939	93.2093	236.603	Down
FRS3	0.0008	0.3939	0.5873	1.4908	Down
C21orf66	0.0005	0.3938	2.6331	6.6858	Down
CCBE1	0.0002	0.3935	2.8902	7.3455	Down
VAPA	0.0006	0.3933	1.13	2.873	Down
VBP1	0	0.3932	21.4255	54.4848	Down
SFMBT1	0	0.3929	2.9256	7.4468	Down
GINS2	0.0001	0.3929	255.924	651.319	Down
ARPC5L	0.0001	0.3926	14.4823	36.8877	Down
C18orf55	0.0002	0.3925	10.6968	27.2556	Down
GNB4	0	0.3922	6.2664	15.9793	Down
ATP5E	0.0002	0.3922	51.6248	131.645	Down
RP9	0.001	0.3919	14.2987	36.4869	Down
PRKAR1A	0	0.3918	16.2464	41.467	Down
MUL1	0.0007	0.3917	3.1767	8.1107	Down
MICALL2	0.0009	0.3917	3.715	9.4839	Down
C5orf43	0	0.3913	11.1535	28.5023	Down
GDF9	0	0.391	258.291	660.583	Down
BCLAF1	0.0001	0.3908	11.2927	28.8948	Down
WWC3	0.0008	0.3907	2.1748	5.5658	Down
THSD7B	0.0001	0.3899	0.5766	1.4787	Down
PSMA4	0	0.3896	87.0652	223.465	Down
MRFAP1L1	0.0009	0.3896	11.7478	30.1535	Down
BCL9	0.0003	0.3892	2.2317	5.7343	Down
NSL1	0.0001	0.389	2.228	5.7278	Down
CNOT2	0	0.3889	9.2446	23.7698	Down
KIT	0	0.3887	10.3869	26.7223	Down
GSTCD	0.0001	0.3885	9.0592	23.3203	Down
DBF4	0	0.3879	11.3615	29.287	Down
AFG3L2	0.0001	0.3876	4.8455	12.5017	Down
ASF1A	0.0003	0.3871	256.016	661.302	Down
LOC728323	0	0.387	143.587	371.013	Down
DUSP18	0.0003	0.3868	2.9695	7.6763	Down
NEDD1	0.0002	0.3863	38.6921	100.168	Down
ABI1	0.0005	0.3861	4.3316	11.2186	Down
TAF4B	0.0001	0.3856	2.386	6.1883	Down
C5orf44	0.0002	0.3849	3.1515	8.1881	Down
CYB5D1	0.001	0.3849	2.9965	7.7856	Down
DHFR	0	0.3845	2.246	5.8409	Down
ZNF490	0.0002	0.3845	2.4588	6.3956	Down
C7orf25	0	0.3843	19.7013	51.2655	Down
RBM18	0	0.3842	20.5806	53.5724	Down
NDUFS1	0.0003	0.3838	2.7457	7.1543	Down
STX3	0.0004	0.3835	6.2068	16.1861	Down
RBM9	0	0.3833	1.6067	4.1913	Down
MTBP	0.0007	0.3833	1.2573	3.2805	Down
SH3GL3	0.0001	0.3828	24.6728	64.4463	Down
SMC3	0	0.3818	65.3361	171.113	Down
NAT12	0.0002	0.3818	9.2826	24.3123	Down
ANP32B	0.0001	0.3816	35.1191	92.0328	Down
TFAM	0.0006	0.3816	10.8204	28.3529	Down
GGCT	0.0002	0.381	26.2677	68.9464	Down
TAOK3	0.0007	0.381	14.405	37.8084	Down
WWC2	0.0006	0.3809	1.6924	4.4431	Down
C1orf172	0.0001	0.3805	3.4728	9.1262	Down
ABCB4	0.0004	0.3805	24.2911	63.8341	Down
ZNF732	0	0.3804	2.7652	7.2685	Down
APIP	0.0008	0.3804	10.9245	28.719	Down
GDAP2	0.0004	0.3801	4.4838	11.797	Down
ZNF483	0.0001	0.3795	6.3871	16.8297	Down
HNRNPF	0	0.3794	27.8772	73.4843	Down
TRUB1	0.0002	0.3794	2.1022	5.5405	Down
PHTF1	0.0001	0.3791	4.107	10.8335	Down
STIM2	0.0001	0.379	2.1742	5.7362	Down
STX2	0	0.3787	9.5794	25.297	Down
SLC38A6	0.0001	0.3786	2.8625	7.561	Down
OTUD4	0.001	0.3783	3.0769	8.1334	Down
WDR12	0.0001	0.3782	14.3108	37.8362	Down
IDH3A	0.0005	0.3782	6.6874	17.6799	Down
PXMP3	0	0.3779	7.8974	20.9009	Down
GOLPH3L	0.0003	0.3779	5.2732	13.9554	Down
CDCA5	0.0007	0.3773	1.7423	4.618	Down
MED13	0	0.3771	6.5676	17.4151	Down
GPN3	0.0003	0.377	30.3351	80.463	Down
C7orf26	0.0003	0.377	4.9236	13.0586	Down
ZNF562	0.0003	0.3769	3.9985	10.6091	Down
NAGK	0.0001	0.3767	8.0385	21.339	Down
MAEL	0	0.3766	52.1475	138.474	Down
RGMB	0.0003	0.3763	1.5218	4.0442	Down
ZNF193	0.0002	0.376	6.5101	17.3146	Down
NUDT7	0	0.3757	13.1066	34.8875	Down
HMGCS1	0.0005	0.3755	1.1803	3.1436	Down
CBLN4	0.0002	0.3751	2.7261	7.2684	Down
LOC133874	0	0.3748	72.1203	192.4	Down
PSMD7	0	0.3747	33.5021	89.4008	Down
CUGBP1	0.0002	0.3747	5.8788	15.6911	Down
HAP1	0.0002	0.3744	16.8663	45.045	Down
C13orf23	0	0.3743	105.814	282.699	Down
CLCN5	0.0001	0.3736	1.9337	5.1762	Down
NUFIP2	0.0009	0.3736	5.827	15.5975	Down
XPO4	0	0.3734	2.0929	5.605	Down
PSMC6	0	0.3734	6.6263	17.7482	Down
C3orf56	0	0.3732	201.541	540.019	Down
ANKRD32	0.0002	0.373	15.6256	41.8972	Down
ARHGEF12	0.0004	0.3728	2.248	6.0307	Down
RBM22	0.0001	0.3725	19.6148	52.6555	Down
TLCD1	0.0008	0.372	16.8645	45.3403	Down
SART3	0.0001	0.3719	4.2262	11.3649	Down
NUSAP1	0	0.3717	29.2192	78.6118	Down
CEP70	0	0.3714	13.9778	37.6307	Down
RCBTB2	0.0006	0.3714	3.1773	8.5539	Down
SEC22A	0	0.371	40.0702	108.02	Down
FAM13A	0	0.3707	62.105	167.524	Down
KIAA1143	0	0.3706	6.5444	17.6578	Down
TMEM74	0.0005	0.3706	4.6183	12.461	Down
PRUNE	0.0001	0.3704	3.7615	10.1555	Down
ZNF473	0.0005	0.3703	0.9779	2.6413	Down
SYAP1	0.0003	0.37	7.8569	21.235	Down
CCDC21	0	0.3692	22.1157	59.9009	Down
TARSL2	0.0001	0.3691	3.5602	9.6446	Down
ARFIP1	0	0.3689	15.3412	41.5817	Down
YPEL5	0.0001	0.3683	247.569	672.252	Down
HNRNPA2B1	0	0.3682	6.8613	18.6371	Down
IRF6	0	0.3681	19.6736	53.4472	Down
YAF2	0.0007	0.3678	1.3307	3.6181	Down
CXorf39	0.0001	0.3675	5.0958	13.8672	Down
RNF19A	0.0003	0.3675	2.9382	7.9951	Down
CHD1	0.0002	0.3674	1.9001	5.1713	Down
ZP1	0.0008	0.3672	19.759	53.8071	Down
FAM179B	0.0006	0.3671	0.2714	0.7394	Down
CCDC117	0.0009	0.3667	4.3648	11.9021	Down
FANCF	0	0.3665	1.8521	5.0533	Down
IFNAR1	0.0007	0.3665	1.6859	4.6003	Down
FAM177A1	0	0.3664	4.3995	12.0058	Down
MRAS	0.0002	0.3659	4.1388	11.3106	Down
HSPA14	0	0.3653	15.263	41.7802	Down
FAM103A1	0	0.3653	77.3027	211.631	Down
TCF20	0.0005	0.3653	3.2027	8.7679	Down
TSN	0.0003	0.3652	12.2002	33.4028	Down
RAB18	0.0008	0.3652	8.1279	22.2572	Down
AOF1	0.0002	0.3649	22.3357	61.216	Down
AEN	0.0002	0.3647	1.6119	4.4204	Down
TXNRD1	0.0007	0.3646	6.4342	17.6472	Down
LOC100131386	0	0.3645	3.4596	9.4905	Down
C6orf64	0.0003	0.3643	13.9858	38.3938	Down
ZNF91	0.0001	0.3642	0.5393	1.4809	Down
ZNF654	0	0.3641	4.2299	11.6164	Down
LOC100131639	0.0001	0.3639	18.6426	51.2234	Down
SCAPER	0	0.3638	7.9351	21.8141	Down
SNAP23	0.0001	0.3637	12.6649	34.8235	Down
EPN2	0	0.3636	8.7508	24.0658	Down
LOC100288297	0	0.3636	21.0898	57.999	Down
ABCA17P	0	0.3635	0.7773	2.1383	Down
FAM117B	0.0002	0.363	1.3902	3.8293	Down
YWHAB	0	0.3629	62.6862	172.749	Down
PSAP	0.0006	0.3625	4.8908	13.4915	Down
C9orf72	0.0007	0.3625	2.4867	6.8604	Down
ZNF584	0.0007	0.3622	1.4915	4.1179	Down
TNRC6B	0.0001	0.3617	4.6224	12.7779	Down
RAI14	0.0001	0.3615	5.6708	15.6882	Down
GNAI1	0.0001	0.3614	10.2212	28.283	Down
CMTM4	0.0007	0.3612	9.0832	25.1471	Down
CCDC47	0.0007	0.3608	4.137	11.4668	Down
GTF2F2	0	0.3607	29.1796	80.9056	Down
LATS1	0.0002	0.3603	1.1434	3.1738	Down
MTF1	0.0006	0.3603	1.2045	3.3433	Down
FAM168B	0	0.3602	2.8277	7.8502	Down
KLF11	0.0002	0.3602	14.9775	41.5824	Down
C1orf135	0	0.3598	20.7208	57.5908	Down
MRPS35	0	0.3596	16.8423	46.8298	Down
POLQ	0	0.3594	0.7151	1.9895	Down
VPS26A	0.0005	0.3591	7.4147	20.6486	Down
PGGT1B	0	0.359	6.5957	18.3727	Down
DYNC1H1	0.0004	0.3584	0.31	0.8651	Down
ZNF350	0	0.358	4.3858	12.2523	Down
CREM	0.0003	0.358	1.5235	4.2554	Down
RLIM	0	0.3579	3.3717	9.4203	Down
ADAR	0	0.3578	13.7711	38.4841	Down
PHAX	0	0.3576	16.1298	45.1045	Down
PARP16	0	0.3575	21.4749	60.0677	Down
ZNF181	0.0003	0.3575	2.5693	7.1858	Down
FAM54A	0	0.3567	29.5109	82.7392	Down
GMFB	0.0001	0.3549	13.693	38.5873	Down
SNAP91	0.0003	0.3545	1.1761	3.3173	Down
GALNT11	0.0002	0.3541	1.8823	5.3152	Down
SNIP1	0	0.354	3.2854	9.2809	Down
TRMT5	0.0001	0.3535	4.9998	14.1444	Down
PLXNC1	0.0004	0.353	5.2758	14.9459	Down
PPP1R2	0.0002	0.3526	2.2077	6.2613	Down
ZNF547	0.0005	0.3525	1.4211	4.0319	Down
GOLGA2	0.0002	0.3517	3.346	9.5135	Down
ZCCHC2	0.0001	0.3513	4.7724	13.5859	Down
C14orf135	0.0001	0.3504	3.186	9.0915	Down
ANAPC10	0	0.3502	47.4599	135.536	Down
KLHL32	0.0002	0.3501	9.559	27.3067	Down
LOC100287644	0	0.3497	94.2213	269.454	Down
EPR1	0	0.3497	20.5702	58.8206	Down
PRDM2	0	0.3494	8.1934	23.4494	Down
RNF2	0	0.3494	5.1267	14.6743	Down
LOC100132632	0.0007	0.3493	2.8852	8.2591	Down
ORC5L	0	0.3491	49.5851	142.042	Down
ZNF509	0.0001	0.3491	12.1823	34.8935	Down
MYSM1	0.0006	0.3491	4.6312	13.2651	Down
PCDH11X	0	0.3487	8.8642	25.421	Down
PRPSAP2	0	0.3485	3.829	10.9865	Down
NMD3	0	0.3484	15.624	44.8511	Down
LRIG3	0.0007	0.348	2.104	6.0454	Down
GOLT1B	0.0003	0.3473	14.2288	40.9678	Down
LARS2	0	0.3472	7.6613	22.069	Down
ZNF502	0.0001	0.3472	4.3547	12.5422	Down
GPC5	0.001	0.3472	0.9114	2.6248	Down
CEBPG	0	0.3468	10.3096	29.7256	Down
AVL9	0.0001	0.3468	4.5883	13.2288	Down
FAM19A4	0	0.3467	15.3878	44.3781	Down
SMYD4	0.0003	0.3465	2.7542	7.9484	Down
LDLRAD3	0	0.3464	1.4405	4.1592	Down
UNKL	0.0001	0.3462	18.4085	53.1685	Down
ZNF510	0	0.3457	1.186	3.4301	Down
VPS37A	0.0002	0.3452	7.1509	20.7125	Down
EZR	0	0.3449	81.3045	235.707	Down
GCH1	0.0005	0.3448	24.2989	70.4823	Down
NHEDC1	0.0003	0.3447	2.3266	6.7496	Down
COX15	0.0006	0.3443	0.3429	0.9961	Down
CSNK1G1	0.0001	0.3442	3.1531	9.1599	Down
ACVR2B	0.0007	0.3442	0.7684	2.2324	Down
ANKRA2	0	0.3441	3.029	8.8025	Down
TTC17	0	0.3439	2.7777	8.077	Down
LOC400099	0.0001	0.3437	3.1464	9.1538	Down
ZNF451	0.0001	0.3435	1.9619	5.7118	Down
SALL2	0.0004	0.3434	0.7151	2.0822	Down
RNF111	0	0.3433	13.1243	38.2258	Down
BLOC1S2	0.0001	0.3424	5.5124	16.0978	Down
WDR75	0.0001	0.3423	23.0346	67.2861	Down
RNPS1	0.0002	0.3422	8.5939	25.1126	Down
RBBP8	0	0.3421	11.9456	34.9137	Down
C12orf65	0.0006	0.3421	38.5792	112.783	Down
FAM122A	0	0.3418	14.3195	41.8951	Down
C10orf28	0.0001	0.3418	1.5005	4.3895	Down
EFR3A	0.0001	0.3417	2.6105	7.6397	Down
NCAPG2	0.0001	0.341	5.5879	16.3885	Down
PCMTD1	0	0.3406	9.3312	27.3977	Down
CNOT6	0.0001	0.3406	6.1215	17.9739	Down
MBIP	0	0.3402	81.7211	240.191	Down
CTSC	0.0001	0.3401	15.318	45.0429	Down
HMGB1	0.0002	0.3393	70.069	206.487	Down
SOCS4	0	0.3392	2.3073	6.8019	Down
CCDC50	0.0001	0.3387	4.9459	14.6035	Down
ZNF146	0.0001	0.3384	7.567	22.3629	Down
C6orf120	0.001	0.3383	0.295	0.872	Down
2017-03-05	0	0.3381	4.0593	12.0076	Down
C13orf1	0.0003	0.338	2.1139	6.2543	Down
YAP1	0.0002	0.3376	2.9408	8.7115	Down
CCDC52	0	0.3375	5.0878	15.0744	Down
PBX3	0.0001	0.3375	0.8912	2.641	Down
KIAA1279	0	0.3371	12.3494	36.637	Down
C8orf47	0.0006	0.3366	4.7713	14.1746	Down
PSMD5	0.0006	0.3365	1.0988	3.2656	Down
CBLL1	0.001	0.3363	5.5873	16.6124	Down
TNFAIP1	0.0003	0.3361	1.3241	3.9399	Down
TMX3	0.0007	0.3361	9.0284	26.8635	Down
ZMYM6	0.0004	0.3357	2.1578	6.4279	Down
LOC729082	0	0.3355	6.8852	20.5233	Down
FTSJ2	0.0003	0.3355	8.1932	24.4174	Down
UBE2W	0.0002	0.3353	17.1568	51.1721	Down
MGA	0	0.3351	3.4469	10.2852	Down
MYLIP	0.0005	0.3349	9.7971	29.2547	Down
SLC33A1	0.0001	0.3345	4.644	13.8832	Down
RABGEF1	0	0.3344	6.1098	18.2733	Down
BTBD12	0.0006	0.3341	0.8734	2.6141	Down
C17orf91	0.0002	0.334	11.2158	33.5822	Down
BIRC2	0	0.3335	10.1782	30.5236	Down
KLHL11	0.0002	0.3334	1.4113	4.2331	Down
DCP1A	0	0.3333	8.2523	24.7558	Down
STX16	0.0001	0.3333	3.1455	9.4378	Down
DIMT1L	0.0002	0.3331	5.9949	17.9949	Down
MFSD2	0	0.333	11.4851	34.4936	Down
RLF	0	0.333	7.1316	21.4183	Down
SDHC	0.0004	0.333	1.1587	3.4799	Down
MTRR	0.0003	0.3327	3.4297	10.3088	Down
MSL2	0.0003	0.3325	8.5801	25.802	Down
STK17B	0.0002	0.3324	2.2119	6.6546	Down
KIF14	0.0002	0.3323	1.2207	3.6738	Down
MFSD5	0	0.3321	9.2737	27.9244	Down
IGF2BP3	0	0.3319	19.5742	58.9709	Down
PAG1	0	0.3317	1.3213	3.9834	Down
GRHL1	0	0.3316	8.2602	24.9104	Down
ZNF761	0.0004	0.3314	7.8921	23.8144	Down
ZNF445	0	0.3312	1.4536	4.3892	Down
MAP7D3	0.0007	0.3312	2.3247	7.0193	Down
GGNBP2	0.0002	0.331	21.7805	65.8087	Down
FAM114A2	0.0002	0.3307	7.5164	22.7272	Down
C12orf41	0.0001	0.3304	9.3671	28.3503	Down
ATAD1	0.0001	0.3303	22.2539	67.3801	Down
ARPC2	0.0001	0.3302	30.2934	91.7495	Down
LOC654254	0.0001	0.3302	2.8794	8.7201	Down
HEXB	0.0003	0.33	9.401	28.4893	Down
NTAN1	0.0001	0.3299	30.1147	91.2757	Down
MED10	0.0003	0.3295	44.0754	133.749	Down
DUSP5	0.0003	0.3293	6.1474	18.6694	Down
KCTD20	0.0007	0.3293	0.6085	1.848	Down
CNN3	0	0.3291	113.8	345.795	Down
VEZF1	0.0001	0.3291	3.2518	9.8794	Down
SGK196	0.0002	0.3289	7.1238	21.6593	Down
TSPYL4	0.0001	0.3286	1.4757	4.4911	Down
BZW1L1	0.0005	0.3281	1.0445	3.184	Down
MDM1	0	0.328	21.76	66.3429	Down
SLC27A2	0.0008	0.328	0.6902	2.1042	Down
MCC	0.0006	0.3279	0.6182	1.8852	Down
HSDL2	0.0007	0.3276	1.6984	5.185	Down
LARP4	0	0.3275	8.7586	26.7406	Down
ERCC3	0.0001	0.3274	6.003	18.3343	Down
BPNT1	0.0007	0.3274	1.6523	5.0471	Down
RAB27A	0	0.3273	9.9424	30.3734	Down
BZW1	0.0008	0.3273	6.8232	20.8495	Down
OSBPL3	0.0005	0.3272	1.2804	3.9133	Down
SLC35A5	0	0.327	7.5724	23.1579	Down
RRM2B	0	0.3269	6.0011	18.3549	Down
FAM174B	0.0002	0.3269	7.488	22.9061	Down
MFSD8	0.0007	0.3268	0.7025	2.1498	Down
DNAJC19	0	0.3267	11.7373	35.927	Down
C3orf38	0	0.3266	20.7255	63.4562	Down
AHRR	0	0.3266	1.3116	4.0157	Down
ARL4D	0.0005	0.3266	10.8949	33.3607	Down
SHE	0.0001	0.3265	0.765	2.3434	Down
NCK1	0.0002	0.3264	2.7336	8.3761	Down
AKAP2	0.0002	0.3264	3.7715	11.5548	Down
NEK2	0	0.3263	21.0467	64.4982	Down
SLC38A9	0.0001	0.3262	3.7677	11.55	Down
MOSPD2	0	0.3261	5.5838	17.1221	Down
GTDC1	0	0.3261	1.6944	5.1964	Down
NCBP2	0.0001	0.3261	12.3835	37.9731	Down
LZIC	0.0003	0.3261	12.1905	37.3794	Down
CHD7	0	0.3259	2.468	7.5722	Down
DUSP19	0.0001	0.3258	12.2157	37.4906	Down
UBE2F	0.0009	0.3256	7.5068	23.0586	Down
ATF6	0	0.3254	12.3966	38.1003	Down
WTAP	0.0001	0.3246	31.1304	95.9006	Down
NUS1	0.0001	0.3239	1.9416	5.9948	Down
TM2D1	0.0003	0.3239	10.53	32.508	Down
KLHL26	0.0006	0.3239	2.5691	7.932	Down
ABCD3	0.0002	0.3238	7.9099	24.4271	Down
SYTL4	0.0002	0.3237	1.7798	5.498	Down
HYLS1	0	0.3231	87.5176	270.863	Down
MUT	0	0.3228	5.4603	16.9162	Down
BRWD2	0	0.3225	2.7455	8.5124	Down
BAG5	0.0001	0.3224	5.0274	15.5949	Down
TRIM61	0	0.3222	35.5985	110.491	Down
ALS2	0.0001	0.3222	3.4313	10.6508	Down
POLI	0.0004	0.3216	2.4838	7.7245	Down
LOC646851	0	0.3213	6.083	18.9336	Down
C2orf43	0.0007	0.3207	0.6647	2.073	Down
MKRN2	0	0.3204	7.4239	23.1732	Down
CDC42SE2	0.0001	0.3203	7.7831	24.298	Down
LOC100289390	0	0.3198	14.2083	44.4349	Down
C7orf67	0.0002	0.3198	2.6524	8.2928	Down
PECI	0.0004	0.3198	16.521	51.6649	Down
ASAH2B	0.0004	0.3196	0.5759	1.8018	Down
SLC39A12	0.0001	0.3195	1.8494	5.7885	Down
SEMA3D	0.0003	0.3195	0.959	3.0017	Down
MAN1A1	0.0008	0.3195	0.7818	2.4471	Down
GPBP1	0	0.3193	45.9633	143.945	Down
PPM2C	0.0001	0.3193	2.8709	8.9921	Down
SNAP29	0.0003	0.3193	2.8267	8.8527	Down
QKI	0.0006	0.3193	8.9112	27.909	Down
DSN1	0	0.3192	13.2667	41.5574	Down
ARL6	0.0002	0.3188	5.3933	16.9165	Down
ARF6	0.0003	0.3186	2.8472	8.9368	Down
OSBPL11	0.0001	0.318	2.5668	8.0726	Down
TIFA	0	0.3177	10.1613	31.983	Down
ZNF215	0	0.3176	25.3913	79.9486	Down
ZFAND2A	0.0006	0.3175	515.742	1624.14	Down
ARID4B	0.0002	0.317	1.3649	4.3053	Down
DFNA5	0	0.3166	14.6804	46.3621	Down
PRR16	0.0003	0.3165	1.5408	4.8678	Down
RNGTT	0.0001	0.3164	0.8827	2.7896	Down
MFN1	0.0003	0.316	23.1222	73.1645	Down
RCOR1	0	0.3159	3.3795	10.6965	Down
TRMT11	0.0001	0.3158	16.5195	52.3023	Down
ZFP36	0	0.3156	5.335	16.9029	Down
CKAP2L	0.0001	0.3151	5.2496	16.6575	Down
ATP13A3	0	0.315	2.2023	6.9918	Down
ALG2	0.0007	0.315	1.5202	4.8269	Down
LMBRD2	0.0003	0.3139	1.7173	5.4714	Down
TGFBR1	0.0001	0.3134	1.3778	4.396	Down
YES1	0	0.3128	16.0095	51.1856	Down
ISL1	0.0007	0.3125	5.208	16.6653	Down
DERL1	0.0001	0.3124	3.8715	12.3907	Down
GGPS1	0.0005	0.312	3.6078	11.564	Down
GNPDA2	0	0.3119	63.1004	202.302	Down
AKR1B1	0.0001	0.3119	15.6942	50.3216	Down
HSF5	0.0001	0.3117	2.1911	7.0289	Down
ZNF304	0.0001	0.3116	4.245	13.6242	Down
C2orf84	0	0.3113	22.1584	71.1712	Down
LOC729852	0.0002	0.3113	4.2174	13.5489	Down
MKKS	0.0004	0.3112	1.9469	6.2568	Down
C12orf75	0	0.3111	20.3499	65.4172	Down
LSDP5	0	0.311	3.8357	12.3316	Down
C12orf5	0.0001	0.3106	3.0538	9.8332	Down
STXBP3	0.0002	0.3102	10.2648	33.0901	Down
CDC25A	0	0.31	2.7615	8.9078	Down
GCC1	0.0001	0.3097	1.6374	5.2878	Down
CCDC121	0.0001	0.3095	12.6993	41.0281	Down
TMEM50B	0	0.3094	35.4912	114.717	Down
PCMTD2	0	0.3092	2.8717	9.2889	Down
SOCS2	0	0.3091	9.5967	31.048	Down
GTPBP10	0.0001	0.3086	23.2731	75.4137	Down
EEPD1	0.0005	0.3081	0.8337	2.7058	Down
SLC35F2	0.0008	0.3081	0.7799	2.5312	Down
PLCL1	0.0001	0.3075	9.7624	31.7467	Down
CYLD	0.0003	0.3067	2.0944	6.8291	Down
NIPA2	0.0003	0.3054	3.9338	12.8787	Down
MAPKSP1	0.0008	0.3053	7.8305	25.6455	Down
PPP1R15B	0.0005	0.3052	0.7727	2.5318	Down
C21orf45	0.0001	0.305	67.7811	222.266	Down
FAM172A	0.0001	0.3047	3.01	9.88	Down
ZNF606	0.0007	0.3045	0.7989	2.6236	Down
TMEM41A	0	0.304	6.6097	21.7397	Down
SAV1	0	0.3038	4.776	15.7183	Down
ZNF770	0.0005	0.3037	5.2893	17.4162	Down
ZFR	0.0004	0.3034	9.7239	32.0498	Down
MRPS6	0	0.303	66.0484	217.954	Down
FAF2	0.0005	0.3028	1.8691	6.1732	Down
C3orf70	0	0.3026	0.9952	3.2887	Down
C6orf62	0.0001	0.302	7.3731	24.4134	Down
PDHA2	0.0001	0.3019	0.6207	2.0563	Down
PHYHIPL	0.0005	0.3019	0.4443	1.4717	Down
ALG6	0.0003	0.3017	3.5314	11.706	Down
UBTD2	0.0004	0.3016	3.1456	10.4292	Down
DEPDC4	0.0006	0.3015	1.3844	4.5922	Down
PDE7A	0	0.3014	4.9929	16.5678	Down
STIL	0	0.3014	3.0039	9.9671	Down
C21orf41	0	0.3013	8.1495	27.0511	Down
UBXN2A	0.0002	0.3013	1.1638	3.8627	Down
FUSIP1	0.0002	0.301	8.3853	27.8619	Down
LOC100287286	0.0001	0.3005	8.302	27.628	Down
ZNF329	0.0004	0.3	1.9868	6.6221	Down
C5orf47	0.0001	0.2999	1.4746	4.9174	Down
RRN3	0.0001	0.2992	4.4348	14.82	Down
HSP90B1	0.0008	0.299	15.3237	51.2513	Down
OTUD3	0	0.2978	11.4619	38.4877	Down
ZBTB1	0.0003	0.2972	0.7409	2.4932	Down
PPP2R5C	0	0.2971	53.6476	180.591	Down
OVCH1	0.0001	0.2969	1.3777	4.64	Down
DMTF1	0.0005	0.2967	4.4932	15.1438	Down
MUDENG	0.0005	0.2966	2.0286	6.8402	Down
NUP54	0.0001	0.2963	12.8421	43.3373	Down
LZTFL1	0	0.2962	1.5848	5.3506	Down
CDH1	0	0.2961	5.7746	19.5049	Down
DNAJC3	0	0.2959	27.1308	91.6771	Down
ALKBH1	0.0001	0.2957	7.349	24.8548	Down
MITD1	0	0.2956	14.4078	48.7435	Down
ZMYM5	0	0.2948	21.2927	72.2285	Down
FAM133B	0.0003	0.2947	24.4726	83.0504	Down
RAB2A	0	0.2945	31.1665	105.825	Down
N4BP1	0.0004	0.2942	1.5442	5.2495	Down
LOC100289274	0.0008	0.2937	1.8198	6.196	Down
TMEM2	0	0.2929	10.4737	35.7606	Down
ZNF43	0	0.2926	0.876	2.9937	Down
MSL1	0.0009	0.2925	2.8508	9.7449	Down
C9orf41	0.0005	0.2922	1.3862	4.7434	Down
C17orf51	0.0001	0.2919	2.2016	7.543	Down
SFRS4	0	0.2915	5.1642	17.7185	Down
ZCCHC6	0	0.2914	3.323	11.402	Down
KCNK5	0.0003	0.2911	1.3765	4.7288	Down
C18orf19	0.0001	0.2909	5.977	20.5492	Down
DIDO1	0.0004	0.2909	4.1167	14.1518	Down
ZKSCAN2	0.0007	0.2902	1.0389	3.5803	Down
ZC3H7A	0	0.2899	14.0556	48.4775	Down
WDR72	0.001	0.2892	0.2053	0.7098	Down
PNO1	0.001	0.2883	1.1578	4.0161	Down
IRGM	0.0001	0.2882	7.4036	25.6924	Down
LOC401098	0.0001	0.2881	1.4341	4.9777	Down
BNC1	0	0.2879	1.1225	3.8985	Down
PIAS2	0.0009	0.2879	13.6538	47.4266	Down
C1GALT1	0.0003	0.2876	3.7765	13.1323	Down
PIK3R3	0.0001	0.2875	3.0791	10.7115	Down
RCHY1	0.0001	0.2875	1.3602	4.7315	Down
CCND3	0.0003	0.2871	1.6426	5.7208	Down
ZBTB43	0.0001	0.2869	3.3009	11.5048	Down
TM2D2	0.0001	0.2863	1.8083	6.316	Down
SSFA2	0	0.2858	3.551	12.4238	Down
ZNF595	0	0.2855	6.9162	24.223	Down
NUPL2	0	0.2854	8.3132	29.1305	Down
ERRFI1	0	0.2851	1.6416	5.7582	Down
KDM4A	0	0.2842	3.4477	12.1318	Down
CLK2	0.0001	0.2842	1.0904	3.8364	Down
BACH1	0.0002	0.2839	35.996	126.786	Down
OTUD6B	0.0004	0.2839	1.7446	6.1458	Down
LOC100289292	0.0007	0.2837	1.8639	6.5708	Down
TMEM49	0.0003	0.2836	3.536	12.4666	Down
ZNF664	0	0.2835	5.4616	19.2624	Down
SQLE	0.0005	0.2835	2.3008	8.1154	Down
LOC646405	0.001	0.2834	1.1424	4.0311	Down
ERO1LB	0	0.2831	15.8245	55.8946	Down
2017-03-07	0.0001	0.283	16.6495	58.8407	Down
WDR20	0	0.2826	16.1149	57.0242	Down
MYST4	0	0.2825	1.0326	3.6545	Down
DKC1	0	0.2824	13.7533	48.7089	Down
WDR5B	0.0005	0.2824	0.2084	0.7378	Down
TRIM59	0	0.2817	28.9169	102.669	Down
KIAA0020	0	0.2817	15.9092	56.4812	Down
OBFC2A	0.0002	0.2814	2.6304	9.3462	Down
GRPEL2	0	0.281	3.3785	12.0222	Down
CDCA4	0.0001	0.281	2.4407	8.6852	Down
HSPBAP1	0	0.2807	7.7888	27.7512	Down
ZNF85	0.0002	0.2807	1.0944	3.8995	Down
CHAC1	0.0004	0.2807	8.4504	30.1004	Down
ZNF134	0.0001	0.2806	4.5773	16.3152	Down
RTKN2	0	0.2802	2.199	7.8482	Down
ZNF266	0.0004	0.2802	0.4276	1.5257	Down
SCML1	0	0.2801	15.053	53.7457	Down
RRAGC	0.0003	0.2794	5.7613	20.6188	Down
KCTD5	0.0001	0.2793	16.108	57.676	Down
TRIM32	0.0001	0.2792	1.5265	5.4677	Down
RNFT1	0.0004	0.2784	5.2375	18.8107	Down
UCHL5	0.0002	0.2782	7.3177	26.3079	Down
MXD1	0	0.2781	23.5986	84.8508	Down
JAGN1	0	0.278	6.9121	24.8667	Down
BAZ1A	0	0.278	12.5313	45.0806	Down
USP44	0.0001	0.278	7.8743	28.3297	Down
PEX12	0.0005	0.2778	4.5227	16.2782	Down
PVR	0.0002	0.2777	0.337	1.2135	Down
ATG5	0	0.2776	10.7116	38.5931	Down
ZNF788	0	0.2771	14.7121	53.0873	Down
ZNF148	0.0001	0.2767	2.7232	9.8424	Down
ORC4L	0.0003	0.2766	4.2923	15.5176	Down
TOR1AIP1	0	0.2765	1.4846	5.3692	Down
KIAA0895	0.0003	0.2761	0.6646	2.4076	Down
TWISTNB	0	0.276	16.8749	61.1403	Down
ZNF546	0.0001	0.2759	0.3552	1.2874	Down
SLC35D1	0.0002	0.2756	13.2085	47.9247	Down
NR3C1	0.0007	0.2756	1.5508	5.6276	Down
ZNF251	0.0001	0.2755	2.8024	10.1718	Down
DUS4L	0.0006	0.2755	5.764	20.9246	Down
ZNF561	0.0007	0.2751	1.9695	7.1594	Down
PLD1	0.0001	0.275	1.4061	5.1126	Down
COQ2	0	0.2749	2.7181	9.8887	Down
CCDC34	0	0.2749	8.659	31.4977	Down
GORASP2	0	0.2748	10.5738	38.4845	Down
LATS2	0.0002	0.2745	1.0183	3.7093	Down
C5orf13	0	0.2742	10.5551	38.4962	Down
ZNF566	0	0.274	1.1297	4.1233	Down
LOC100287699	0.001	0.2739	1.2233	4.4665	Down
COMMD2	0	0.2738	16.9048	61.7375	Down
EPB41L5	0.0001	0.2733	11.666	42.6902	Down
NUDCD1	0	0.2732	17.9638	65.7504	Down
NIPSNAP3A	0.0005	0.2721	4.8886	17.9638	Down
C8orf42	0.0002	0.272	5.6832	20.8909	Down
ZNF131	0.0002	0.2711	8.0086	29.5412	Down
WDSUB1	0	0.2709	5.4748	20.2085	Down
CRLF3	0.0001	0.2709	1.194	4.4077	Down
FAM76B	0.0004	0.2709	2.0627	7.6131	Down
TRA2A	0.001	0.2709	1.567	5.7854	Down
C3orf59	0	0.2708	8.2493	30.4677	Down
MKI67IP	0.0002	0.2708	19.1848	70.8463	Down
TMX1	0.0005	0.2703	4.0315	14.9129	Down
NUDT15	0.0009	0.2703	2.764	10.2247	Down
POLG2	0.0009	0.2703	5.8743	21.7303	Down
MORF4L2	0	0.2697	16.8981	62.6659	Down
SELS	0	0.2697	13.8805	51.4693	Down
SMAD1	0	0.2693	6.6609	24.7309	Down
LOC100129081	0.0007	0.2692	2.0973	7.7915	Down
ZNF189	0.0002	0.2685	0.7751	2.8873	Down
C1GALT1C1	0.0003	0.2684	2.067	7.7021	Down
ZNF337	0	0.2676	4.3649	16.3132	Down
BMP15	0.0001	0.2676	79.125	295.666	Down
B4GALT6	0	0.2672	1.5889	5.9467	Down
FNIP1	0.0001	0.2671	0.4188	1.5681	Down
FAM98B	0	0.2669	5.1073	19.1339	Down
ZCCHC8	0	0.2669	4.5312	16.9744	Down
ZFP3	0.0001	0.2664	0.6917	2.5969	Down
TMBIM4	0.001	0.2661	3.5971	13.5201	Down
GTF2E1	0.0001	0.2654	8.6304	32.5125	Down
IKIP	0.0003	0.2649	2.132	8.0488	Down
RNF170	0.0004	0.2645	2.3218	8.7769	Down
PELI1	0.0002	0.2644	2.6379	9.9781	Down
TRIM36	0	0.2642	4.1319	15.6367	Down
SLC25A17	0	0.2639	3.5962	13.6268	Down
YTHDF3	0.0001	0.2634	1.8259	6.9314	Down
LOC100288912	0	0.2633	14.9774	56.8859	Down
METAP1	0.0002	0.2629	1.4742	5.6075	Down
WRB	0	0.2627	15.9396	60.6706	Down
COX11	0	0.2624	0.8509	3.2434	Down
CDC37L1	0.0001	0.2618	12.4428	47.5352	Down
KBTBD8	0	0.2615	3.2207	12.3159	Down
TUBGCP3	0.0001	0.2615	2.2857	8.7404	Down
BMPR1B	0	0.2602	1.304	5.0116	Down
ELOVL4	0.0004	0.2602	11.3246	43.52	Down
PPID	0.0003	0.2601	5.041	19.3828	Down
CHSY1	0	0.2596	2.5373	9.7751	Down
HCFC2	0	0.2595	2.29	8.8232	Down
C1orf131	0	0.2592	52.2056	201.388	Down
GRINL1A	0	0.2581	2.0411	7.9088	Down
PNPLA8	0	0.2581	5.8732	22.7562	Down
KBTBD3	0.0002	0.2581	0.5967	2.3118	Down
C15orf42	0.0001	0.2576	3.2	12.4239	Down
CNTD2	0	0.2573	25.5059	99.1295	Down
C1orf96	0.0005	0.2572	1.5728	6.115	Down
RSBN1L	0.0001	0.2571	1.4921	5.8037	Down
FBXO43	0.0001	0.2569	8.6475	33.6552	Down
PPIL1	0.0003	0.2569	18.357	71.4659	Down
TEX10	0	0.2562	6.6469	25.9487	Down
ALDH5A1	0.0002	0.2561	1.095	4.2748	Down
RNF115	0.0004	0.2561	3.2955	12.8693	Down
LOC100288007	0.0001	0.2554	15.0663	58.9914	Down
ITFG1	0.0002	0.2549	1.1808	4.6317	Down
KIAA1524	0.0002	0.2548	3.907	15.3308	Down
ZNF10	0	0.2547	2.4145	9.481	Down
VGLL4	0.0001	0.2546	2.6086	10.246	Down
ERG	0.001	0.2543	0.3701	1.4551	Down
ZNF555	0	0.2542	6.0315	23.729	Down
TMEM87A	0	0.2537	13.5514	53.4178	Down
DNAJB9	0.0003	0.2536	2.3322	9.196	Down
PCOLCE2	0.0006	0.2532	4.9952	19.7269	Down
MPZL1	0.0008	0.2532	1.8827	7.4372	Down
GTF2H1	0	0.2526	7.7489	30.6825	Down
ZNF501	0	0.2524	4.2226	16.729	Down
LOC100286920	0.0003	0.2522	11.587	45.9437	Down
MED30	0	0.2519	30.8201	122.35	Down
LOC100128572	0.0002	0.2518	4.586	18.215	Down
DNAJC15	0	0.2516	25.493	101.326	Down
UNC84A	0	0.2516	10.3386	41.0863	Down
GCNT1	0.0001	0.2508	0.7712	3.0744	Down
USP30	0	0.2506	1.6684	6.6582	Down
ISOC1	0	0.2505	12.9788	51.8206	Down
CLP1	0.0003	0.2504	1.8015	7.1956	Down
RHOT1	0.0001	0.2502	2.4581	9.8234	Down
MED7	0.0004	0.2501	11.3499	45.384	Down
CLYBL	0.0007	0.2501	1.4212	5.6836	Down
CDC7	0	0.2496	12.1613	48.7294	Down
ZNF564	0	0.2494	2.3487	9.4176	Down
EFHA1	0.0007	0.2494	15.6186	62.6274	Down
FGFR1OP2	0	0.2493	7.643	30.6519	Down
B3GNT2	0	0.2493	115.792	464.403	Down
PLEKHF2	0	0.2491	12.804	51.4003	Down
ZBTB6	0.0001	0.2491	0.7122	2.8595	Down
ZNF184	0.0002	0.2488	1.6371	6.5811	Down
CCPG1	0	0.2487	2.7423	11.0277	Down
TPRKB	0.0002	0.2486	1.6173	6.5068	Down
LHX8	0.0004	0.2486	5.8134	23.38	Down
LOC100288938	0	0.2485	8.3718	33.6904	Down
COMMD10	0	0.2482	24.3657	98.1707	Down
C13orf37	0.0001	0.2482	2.8333	11.414	Down
ZIK1	0	0.2478	1.1012	4.4447	Down
B3GALNT1	0	0.2476	2.9135	11.7661	Down
C1orf74	0.0003	0.2472	2.9799	12.0522	Down
HERPUD1	0.0003	0.2472	4.8959	19.8025	Down
RG9MTD1	0	0.2469	14.5211	58.8237	Down
ZNF407	0	0.2468	3.0605	12.3994	Down
ZBTB33	0	0.2468	4.2574	17.2468	Down
CRY1	0	0.2465	7.1209	28.8918	Down
C12orf60	0.0003	0.2465	3.8156	15.4789	Down
SNAPC3	0.0003	0.2456	0.8612	3.5061	Down
TET3	0	0.245	3.527	14.3939	Down
RC3H1	0.0003	0.2447	1.6483	6.7352	Down
RASGEF1A	0.0003	0.2443	0.3025	1.2382	Down
ZNF2	0.0003	0.2439	1.8438	7.5583	Down
C11orf40	0.0006	0.2436	28.9295	118.743	Down
KLRG1	0.0003	0.2422	0.7279	3.0056	Down
HHEX	0	0.2421	36.8662	152.258	Down
SKIL	0.0004	0.2411	0.4612	1.9126	Down
URG4	0.0002	0.2406	0.8876	3.6895	Down
SC4MOL	0.0002	0.2404	2.2404	9.3197	Down
ZNF675	0.0004	0.2394	0.4767	1.9909	Down
ZNF571	0	0.2393	12.8013	53.4985	Down
SOX30	0.0003	0.2393	3.1225	13.0478	Down
FIGNL1	0	0.2392	11.3536	47.4703	Down
SYNJ2	0.0003	0.2391	1.4614	6.1117	Down
C3orf33	0	0.2386	11.5194	48.2821	Down
CDC42SE1	0	0.2383	6.7295	28.2439	Down
ZNF805	0	0.2382	1.0312	4.3294	Down
C11orf82	0	0.2382	3.9636	16.64	Down
TMEM200A	0	0.2382	1.9499	8.1852	Down
LOC642502	0.0006	0.2381	6.5817	27.6427	Down
ZNF549	0	0.238	0.7306	3.0691	Down
FSTL3	0.0007	0.2368	0.1577	0.6661	Down
RPP14	0	0.2365	3.0353	12.8359	Down
CLDN12	0	0.2364	8.2692	34.9839	Down
ZNF182	0	0.2363	1.3429	5.6819	Down
LONRF1	0.0003	0.2363	1.8605	7.8738	Down
ZUFSP	0	0.236	3.441	14.5832	Down
ZNF227	0	0.236	9.7622	41.3658	Down
ZNF655	0.0001	0.2357	2.8545	12.1097	Down
MUTED	0.0002	0.2355	1.003	4.2584	Down
ZNF354B	0.0001	0.2354	1.722	7.3142	Down
SNX4	0	0.2353	11.444	48.6284	Down
ZNF460	0.0002	0.235	0.5165	2.1976	Down
CCDC82	0	0.2349	9.3883	39.9731	Down
ZNF649	0.0004	0.2347	6.8516	29.1898	Down
ZNF124	0.0002	0.2346	1.4595	6.221	Down
ZNF93	0.0002	0.2345	6.2256	26.5493	Down
RDH14	0.0003	0.2344	1.6687	7.1203	Down
TAF1B	0	0.2337	3.7373	15.9905	Down
NBN	0.0001	0.2333	4.3486	18.6385	Down
SYNJ2BP	0	0.2331	3.3928	14.5578	Down
PLRG1	0	0.233	15.0606	64.6275	Down
PSMD12	0	0.2325	12.9723	55.8042	Down
ZNF223	0.0001	0.2325	1.8586	7.9926	Down
PER2	0	0.2324	4.0776	17.5425	Down
GCLM	0	0.2323	1.7653	7.5976	Down
FZD3	0.0001	0.2322	5.4205	23.3409	Down
ARHGEF3	0	0.2312	1.9661	8.5038	Down
UBA3	0	0.2312	6.9589	30.0976	Down
ASB3	0.0001	0.2312	3.5743	15.4586	Down
GLMN	0.0008	0.2312	2.306	9.9726	Down
FAM126A	0.0003	0.2309	0.7219	3.1268	Down
KNTC1	0	0.2306	1.2699	5.5075	Down
LOC283481	0.0001	0.2304	0.9205	3.9951	Down
C1orf52	0.0007	0.2292	0.3356	1.4637	Down
C11orf46	0	0.2287	17.7513	77.619	Down
CCRN4L	0	0.2275	2.1784	9.5758	Down
TRIM27	0	0.2274	0.4195	1.8447	Down
CDC40	0	0.2272	6.3235	27.8365	Down
KBTBD7	0.0004	0.227	0.6379	2.8097	Down
CD55	0.0004	0.2269	24.017	105.87	Down
GLCE	0.0002	0.2264	0.7781	3.4365	Down
GMCL1	0.0005	0.2261	2.9287	12.9514	Down
LOC646864	0.0009	0.2259	2.4527	10.8583	Down
FZD6	0.0001	0.2256	0.9612	4.261	Down
LMCD1	0.0006	0.2254	0.4321	1.9171	Down
ARL2BP	0	0.2253	4.5708	20.2914	Down
TRIM35	0.0004	0.2252	0.9899	4.3953	Down
TMEM30A	0.0001	0.2245	0.56	2.4946	Down
PLEKHA1	0	0.2238	2.1356	9.5414	Down
SENP5	0	0.2237	1.69	7.5565	Down
ZNF840	0	0.2237	66.0262	295.219	Down
KLHL28	0	0.2236	2.3743	10.617	Down
FAM84B	0.0008	0.2233	2.5133	11.2574	Down
OSBPL8	0	0.2232	2.7158	12.1698	Down
ZNF155	0	0.2229	29.688	133.169	Down
ZNF709	0.0001	0.2227	0.2986	1.341	Down
SLC39A14	0.0002	0.2222	4.0582	18.2612	Down
ZZZ3	0.0004	0.2219	1.3739	6.1925	Down
NFXL1	0	0.2215	10.0101	45.1856	Down
BAG2	0.0003	0.2209	0.5941	2.6888	Down
BLMH	0	0.2207	4.3373	19.6537	Down
ZFP82	0.0004	0.219	1.8717	8.5473	Down
DSCC1	0	0.2186	4.1684	19.0723	Down
RMI1	0.0001	0.2185	4.1702	19.0837	Down
SLC35A2	0	0.2184	2.2536	10.3204	Down
BARD1	0.0004	0.2184	17.2311	78.9055	Down
TMEM68	0.0004	0.218	3.1663	14.5252	Down
NFYA	0.0004	0.218	0.4829	2.2155	Down
TRIM13	0	0.2177	1.2011	5.5175	Down
TBL1XR1	0	0.2176	1.4917	6.8548	Down
HN1L	0.0003	0.2173	1.4531	6.6858	Down
STXBP4	0.0002	0.217	0.2635	1.2141	Down
PPP1R3C	0	0.2166	8.1119	37.4581	Down
C1orf156	0	0.2166	4.1344	19.0868	Down
RAP2B	0	0.2165	3.8689	17.8732	Down
DEGS1	0	0.2145	2.4634	11.4818	Down
PIM1	0.0005	0.2144	0.4249	1.9823	Down
FPGT	0.0001	0.2143	1.2033	5.6148	Down
LOC100287743	0.0002	0.2143	4.0264	18.788	Down
C5orf25	0.0004	0.2139	0.6747	3.1551	Down
CETN3	0.0002	0.2132	34.756	163.044	Down
ARHGAP24	0.0001	0.2131	0.4764	2.2353	Down
C5orf34	0	0.213	17.6699	82.944	Down
TNRC6A	0	0.2105	4.8732	23.1454	Down
PLAG1	0	0.2097	1.4581	6.9538	Down
ZSWIM3	0	0.2097	10.4906	50.0346	Down
LOC401397	0.0001	0.2094	3.3771	16.1303	Down
CLK1	0	0.209	11.5608	55.3167	Down
ZNF540	0	0.2088	0.9393	4.498	Down
TMEM168	0.0005	0.2088	2.8178	13.4946	Down
LRIG2	0	0.2082	0.4606	2.2126	Down
TMOD2	0.0001	0.208	0.4952	2.3809	Down
AADACL1	0.0001	0.2077	1.5382	7.4068	Down
XPA	0.0008	0.2074	2.9652	14.2995	Down
NDUFAF2	0	0.207	6.8681	33.1764	Down
COG2	0	0.207	2.7817	13.4384	Down
ZCCHC10	0.0004	0.2065	6.1481	29.7658	Down
SLC19A2	0	0.2057	4.7229	22.9639	Down
FBXO34	0	0.2056	17.0399	82.8612	Down
MAP6D1	0.0008	0.2052	0.5611	2.7338	Down
KIAA0586	0	0.2048	1.7423	8.5065	Down
INTS7	0.0001	0.2048	1.7455	8.5229	Down
ZNF443	0	0.2046	3.726	18.2127	Down
ZNF449	0	0.2044	2.4454	11.9617	Down
MTF2	0	0.2041	10.031	49.1559	Down
ZIM2	0	0.2039	7.7671	38.0841	Down
GNG10	0.0002	0.2038	3.4487	16.9205	Down
SYCP3	0	0.2035	27.8594	136.927	Down
LOC100289071	0.0006	0.2035	2.5806	12.6794	Down
LYSMD3	0.0003	0.2034	1.5965	7.8475	Down
PHF13	0	0.203	4.93	24.2841	Down
FBXO45	0.0003	0.2028	2.8327	13.9673	Down
CORO1C	0	0.2025	3.1178	15.397	Down
ADIPOR2	0	0.2023	2.3389	11.5624	Down
DAG1	0	0.2023	0.7462	3.6895	Down
AMD1	0	0.2021	47.6431	235.745	Down
ZNF295	0	0.2018	3.6851	18.2633	Down
TUBAL3	0	0.2017	12.5501	62.2096	Down
CSTF3	0.0001	0.2015	8.9286	44.3074	Down
ELF1	0	0.2012	4.085	20.299	Down
ZNF530	0.0004	0.2012	0.569	2.8281	Down
NR2F2	0.0001	0.2008	0.8856	4.4101	Down
KIAA1147	0.0001	0.2	3.0014	15.007	Down
CYTH1	0	0.1994	0.9773	4.9012	Down
TOR1AIP2	0.0002	0.1994	0.6836	3.4276	Down
LOC100288183	0.0009	0.1993	12.6221	63.3293	Down
NOP58	0.0002	0.1992	7.1599	35.9366	Down
ZNF643	0.0005	0.1992	0.8796	4.4166	Down
NT5C3	0.0001	0.199	2.5836	12.9826	Down
FAM35A	0.0002	0.1986	0.2932	1.4762	Down
CDC23	0.0001	0.1981	0.5363	2.707	Down
MPP5	0.0005	0.1976	0.5484	2.7757	Down
ZNF395	0.0009	0.1976	1.3499	6.8307	Down
ATG4C	0	0.1975	6.9557	35.2159	Down
YTHDF2	0.0001	0.1975	1.6246	8.2256	Down
CROT	0.0008	0.1974	0.6293	3.188	Down
CD47	0.0001	0.1965	0.3065	1.5601	Down
PRIM1	0.0003	0.1965	2.2407	11.4008	Down
CCNT1	0	0.1959	4.1843	21.3542	Down
MRPL33	0	0.1958	27.7132	141.561	Down
NOC3L	0.0003	0.195	29.1694	149.599	Down
FBXO33	0	0.1945	1.0836	5.5713	Down
SWAP70	0.0004	0.194	1.4308	7.3761	Down
TMEM20	0.0004	0.1937	6.9133	35.6851	Down
OIP5	0	0.1925	11.2246	58.3198	Down
PSMA1	0	0.1923	3.1077	16.1611	Down
ZNF322A	0	0.1921	0.4135	2.1521	Down
ATF1	0	0.192	1.0682	5.5644	Down
C7orf60	0	0.1918	1.8494	9.6438	Down
MTX2	0	0.1918	3.6931	19.2584	Down
BTG4	0	0.1914	310.598	1622.73	Down
TOPORS	0	0.1911	5.2705	27.5823	Down
UBE2T	0.0005	0.1906	59.5402	312.377	Down
HIBADH	0	0.1905	2.7224	14.2928	Down
C1orf9	0.0004	0.1905	1.6722	8.7766	Down
GAR1	0.0002	0.1886	1.3589	7.2052	Down
ZNF92	0.0001	0.1871	1.3505	7.2164	Down
CDS1	0.0002	0.185	1.4383	7.7725	Down
DUSP11	0	0.1849	13.0562	70.6027	Down
ZNF670	0.0006	0.1849	0.5339	2.8877	Down
C15orf29	0.0009	0.1847	1.9863	10.7559	Down
C1orf114	0.0001	0.1842	3.1029	16.8438	Down
DUT	0.0001	0.1841	6.9721	37.8643	Down
C18orf32	0.0006	0.184	25.3673	137.897	Down
TPH2	0.0003	0.1834	1.4959	8.1556	Down
L3MBTL3	0.0008	0.1827	0.5892	3.2253	Down
PPP1R3D	0.0001	0.1826	3.1043	16.9997	Down
GAS2L3	0	0.1823	1.8398	10.0929	Down
LRRC8B	0	0.1819	1.7395	9.5648	Down
ZNF397	0.0001	0.1815	2.8653	15.7846	Down
TUBA1B	0	0.1813	9.8048	54.0867	Down
CDR2	0	0.1813	1.9212	10.5991	Down
NFE2L2	0.0001	0.1809	6.9456	38.3856	Down
RDH10	0	0.1805	2.6766	14.8319	Down
MPHOSPH10	0	0.1804	5.5268	30.6303	Down
MLLT11	0	0.1797	9.1876	51.1199	Down
ZNF354A	0	0.1792	4.9356	27.5354	Down
C7orf68	0	0.1785	3.2867	18.4125	Down
LCA5	0.0006	0.1776	0.7638	4.3	Down
RBM28	0.0001	0.1772	2.6299	14.8384	Down
CENPC1	0	0.1771	4.0959	23.1269	Down
ZNF559	0	0.1755	1.3966	7.9573	Down
SHCBP1	0	0.175	7.3205	41.8387	Down
HMGN1	0	0.1746	21.2891	121.903	Down
PPAPDC2	0.0009	0.1739	0.8969	5.1573	Down
PVRL3	0.0008	0.1734	1.6369	9.4406	Down
RIBC2	0	0.1733	3.8017	21.9413	Down
USPL1	0.0004	0.1733	0.469	2.7057	Down
ACVR2A	0	0.1729	4.7145	27.2597	Down
ZNF529	0	0.1729	0.8348	4.8283	Down
GALNT3	0.0003	0.1723	1.8781	10.9017	Down
CDCA2	0	0.1722	5.2176	30.3001	Down
TFB2M	0.0001	0.1722	2.6721	15.5158	Down
ZNF498	0.0003	0.172	0.3191	1.8556	Down
MYNN	0	0.1708	3.1212	18.2716	Down
TIPARP	0	0.1703	15.8618	93.1495	Down
C21orf91	0	0.1694	1.0216	6.0311	Down
C7orf46	0.0003	0.1692	0.9103	5.3785	Down
ING2	0	0.169	3.7935	22.4504	Down
ZNF607	0	0.1689	0.5085	3.0113	Down
SLC27A6	0.0001	0.1686	2.4275	14.4009	Down
LOC728643	0	0.1682	1.5969	9.4954	Down
FAM19A2	0.0001	0.168	2.5832	15.3766	Down
ZNF225	0.0001	0.167	0.6305	3.7754	Down
ZNF582	0.0002	0.1667	0.2364	1.4184	Down
SLC39A1	0	0.1663	0.3706	2.2284	Down
LOC100287669	0	0.1659	10.0126	60.3469	Down
BCL10	0	0.1656	5.8863	35.5422	Down
LOC100288536	0.0001	0.1631	1.9514	11.9679	Down
ZNF799	0	0.1624	4.6313	28.5211	Down
SLC16A1	0	0.1624	3.2307	19.8908	Down
METTL4	0	0.1624	0.644	3.9664	Down
EPC1	0	0.162	6.4261	39.6787	Down
TUBE1	0.0003	0.162	3.7561	23.1907	Down
NUP35	0	0.1617	41.5215	256.765	Down
ZNF180	0.0001	0.1603	0.6758	4.2166	Down
PNMAL1	0.0005	0.1603	0.4171	2.6015	Down
ZNF624	0	0.1599	0.3127	1.9553	Down
ZNF684	0.0002	0.1582	2.2719	14.3569	Down
RSBN1	0.0005	0.1582	0.2164	1.3682	Down
RECQL	0	0.158	1.0013	6.3386	Down
TUBD1	0.0004	0.1574	2.8845	18.3205	Down
TRAF6	0.0001	0.1568	2.3216	14.8032	Down
AP3M2	0.0001	0.1567	1.8475	11.7932	Down
IGSF11	0.0003	0.1564	1.1579	7.4036	Down
ZNF284	0	0.1563	0.6437	4.1188	Down
FAM60A	0	0.1558	1.0017	6.4283	Down
ZNF552	0	0.1545	0.5728	3.7084	Down
ZDHHC13	0.0001	0.1539	1.4346	9.3205	Down
PPM1D	0	0.1536	1.8722	12.1921	Down
HAS3	0	0.1531	1.6186	10.5743	Down
FBXO5	0	0.153	28.5011	186.222	Down
NEK10	0.0005	0.1524	0.2905	1.9061	Down
ERMP1	0.0001	0.1521	0.5238	3.4433	Down
RNF219	0	0.152	12.1822	80.126	Down
PIGB	0.0002	0.1517	0.2896	1.9094	Down
KIAA0090	0.0002	0.1514	0.0764	0.5047	Down
UBE2C	0.0003	0.1504	113.958	757.839	Down
NUP37	0.0001	0.1501	28.9123	192.639	Down
KATNA1	0	0.1481	6.4552	43.5922	Down
ZNF597	0	0.1466	13.1935	89.9719	Down
INPP5E	0.0004	0.1465	0.9131	6.232	Down
KDM6A	0	0.1464	0.8203	5.6032	Down
C5orf37	0	0.1451	6.4353	44.361	Down
ZNF506	0	0.1451	1.9941	13.7438	Down
ZNF436	0.0002	0.1449	0.575	3.9676	Down
PNRC2	0	0.1446	2.1019	14.5333	Down
ZNF235	0	0.1437	0.6844	4.7616	Down
LOC100131988	0.0004	0.1425	0.4335	3.043	Down
NKIRAS1	0.0001	0.141	1.5119	10.7218	Down
CRISPLD1	0	0.1407	0.3545	2.5195	Down
ZNF18	0	0.1407	0.97	6.8958	Down
KLHL24	0	0.1401	0.9479	6.7657	Down
ZNF302	0	0.1401	0.5873	4.1916	Down
ZNF17	0	0.1391	0.351	2.5226	Down
ZNF419	0	0.139	1.9793	14.2444	Down
MTERFD3	0.001	0.1385	0.6443	4.6532	Down
TRIM60	0.0001	0.1381	4.7867	34.66	Down
FASTKD3	0	0.1378	2.0487	14.8706	Down
ZNHIT6	0.0002	0.1374	0.4463	3.2492	Down
ZNF224	0	0.1366	0.5892	4.3133	Down
ZNF383	0.001	0.1346	0.5315	3.9484	Down
FAM59A	0.0008	0.1333	0.1247	0.9361	Down
LOC100289147	0.0004	0.1323	1.6808	12.701	Down
CCNT2	0	0.1316	1.6852	12.8019	Down
XRCC3	0.0002	0.1314	0.0756	0.575	Down
ZFP1	0	0.1309	0.7938	6.0647	Down
FNBP4	0	0.13	1.2056	9.2713	Down
MOBKL3	0.0001	0.1287	15.0099	116.672	Down
MED17	0.0008	0.1262	0.1422	1.1268	Down
GNPDA1	0	0.1257	7.7745	61.8385	Down
KIF27	0.0001	0.1255	0.1321	1.0527	Down
KLHL23	0.0001	0.1254	0.2787	2.2218	Down
TMEM41B	0.0005	0.1253	1.6989	13.5586	Down
GLRX2	0	0.1246	3.3868	27.1763	Down
ZNF292	0.0001	0.124	0.6184	4.9894	Down
INSIG1	0.0002	0.1223	1.9852	16.2264	Down
RBM12B	0	0.1211	0.4159	3.4358	Down
SPG20	0	0.1209	0.1624	1.3433	Down
ACTL6A	0.0002	0.1159	6.1521	53.0737	Down
RIOK2	0.0001	0.1156	11.7443	101.553	Down
SLC25A36	0.0006	0.1142	0.1007	0.8818	Down
ACSL3	0	0.1141	4.6666	40.8898	Down
LOC144438	0.0001	0.1135	0.2139	1.884	Down
TRNT1	0.0001	0.1135	3.4073	30.0098	Down
C1orf146	0.0004	0.1135	2.8732	25.3098	Down
SNAPC1	0.0001	0.1127	3.1984	28.3709	Down
ZNF556	0.0001	0.112	0.7548	6.74	Down
GTF2B	0	0.1116	13.2628	118.797	Down
CMTM6	0	0.1111	2.4817	22.3405	Down
DIP2B	0.0001	0.1107	0.1904	1.7203	Down
NUDT16P	0	0.1102	0.307	2.7867	Down
LIG4	0	0.11	0.9755	8.8668	Down
LOC100129149	0.0004	0.1095	0.5532	5.0499	Down
FBXO30	0	0.1092	2.3823	21.8207	Down
ZBTB10	0	0.1088	0.9247	8.4987	Down
IRF8	0	0.1085	3.8022	35.0327	Down
ZNF14	0	0.1079	1.3073	12.111	Down
C1orf124	0.0005	0.1053	1.6183	15.3619	Down
ACRV1	0.0005	0.1048	0.0864	0.8244	Down
FBXL3	0	0.1039	0.4903	4.7202	Down
ZNF132	0.0001	0.1021	0.2321	2.2733	Down
LOC100288957	0.0001	0.1017	1.168	11.4888	Down
ZFP37	0.0001	0.1001	0.1316	1.314	Down
POLE2	0.0002	0.097	0.7222	7.4423	Down
TTC33	0	0.0954	0.3918	4.109	Down
WDR89	0	0.0924	0.8636	9.3427	Down
ANKRD37	0.0002	0.0897	16.0017	178.475	Down
BET1	0	0.0888	0.1792	2.019	Down
NOL11	0.0001	0.0882	0.2506	2.8427	Down
TBCC	0	0.0856	7.2375	84.5129	Down
ZNF136	0	0.0855	2.1409	25.0427	Down
CASP6	0.0002	0.0837	5.5444	66.2395	Down
DKFZp686E2433	0.0008	0.0755	0.4004	5.3068	Down
CCNL1	0	0.0688	0.6317	9.1768	Down
DEPDC7	0	0.0687	21.3327	310.687	Down
TMEM39A	0	0.0682	0.3372	4.9468	Down
IFRG15	0.0001	0.0673	1.864	27.68	Down
ZNF79	0.0005	0.0645	0.1291	2.0008	Down
ZNF44	0.0001	0.0541	0.4689	8.6609	Down
LOC100288793	0.0002	0.0515	0.0359	0.6972	Down
COQ10A	0.0003	0.0488	0.0505	1.0348	Down
NAPB	0.0001	0.0466	0.0371	0.796	Down
DNAJC25-GNG10	0	0.045	0.1491	3.3146	Down
WNT9A	0.0009	0.0338	0.0532	1.5729	Down
LOC100129917	0.0005	0	0	0.9336	Down
OR56A5	0.0005	0	0	1.3643	Down
