# Supplementary material for: Transcriptome profiling of human oocytes experiencing recurrent total fertilization failure
Source: Sci Rep. 2018 Dec 17;8:17890. doi: 10.1038/s41598-018-36275-6 (PMC6297154; doi:10.1038/s41598-018-36275-6)
Supplement: Supplementary file 4 — Dataset 3 [file 41598_2018_36275_MOESM4_ESM.xlsx]

## Sheet: Supplementary data, Table SIII
Supplementary Table 3: KEGG annotations of SDEGs up regulated in Poly-PN zygotes in compared with control group
Term	Count	%	P-Value	Benjamini	Category Term Count % PValue Genes List Total Pop Hits Pop Total Fold Enrichment Bonferroni Benjamini FDR
Ribosome	12	5.5	5.8e-09	5.5e-07	KEGG_PATHWAY hsa03010:Ribosome 12 5.454545454545454 5.760509163993321E-9 RPSA, RPL23, RPL9, RPL35, RPL3, RPS9, RPL7A, RPS11, RPS20, RPS4X, RPS8, RPS24 64 87 5085 10.95905172413793 5.472482239587961E-7 5.472482239587961E-7 6.331979163221035E-6
Huntington's disease	8	3.6	0.0064	0.26	KEGG_PATHWAY hsa05016:Huntington's disease 8 3.6363636363636362 0.006425790367069831 POLR2F, TAF4, EP300, NDUFB8, NDUFA6, CREBBP, UQCRQ, ATP5J 64 180 5085 3.53125 0.4579623633813428 0.2637679464878908 6.840816755370782
Wnt signaling pathway	7	3.2	0.01	0.28	KEGG_PATHWAY hsa04310:Wnt signaling pathway 7 3.1818181818181817 0.010463089202994127 PRKCA, CTBP1, TCF7, EP300, CREBBP, FRAT1, FRAT2 64 151 5085 3.683257450331126 0.6318372397910643 0.283284793248861 10.918338599455657
Pathways in cancer	10	4.5	0.019	0.36	KEGG_PATHWAY hsa05200:Pathways in cancer 10 4.545454545454546 0.01863229236731099 PRKCA, CTBP1, TCF7, EP300, RALBP1, CREBBP, FOXO1, LAMC1, IKBKB, LAMB1 64 328 5085 2.4223513719512195 0.8324989609379723 0.3602587179117174 18.676820665364446
Spliceosome	6	2.7	0.019	0.31	KEGG_PATHWAY hsa03040:Spliceosome 6 2.727272727272727 0.019275711912398373 CHERP, PCBP1, LSM7, SNRPD2, SNRPG, SF3B2 64 126 5085 3.783482142857143 0.8426167755354734 0.30913739191211176 19.260982736882525
Notch signaling pathway	4	1.8	0.02	0.27	KEGG_PATHWAY hsa04330:Notch signaling pathway 4 1.8181818181818181 0.01995703229873188 CTBP1, EP300, PSEN2, CREBBP 64 47 5085 6.761968085106384 0.8526717296238533 0.2732567360772853 19.87539475923358
Prostate cancer	5	2.3	0.024	0.28	KEGG_PATHWAY hsa05215:Prostate cancer 5 2.272727272727273 0.023848479921805787 TCF7, EP300, CREBBP, FOXO1, IKBKB 64 89 5085 4.463658707865168 0.8990427955736933 0.2793342171098716 23.30395966343436
Adherens junction	4	1.8	0.069	0.57	KEGG_PATHWAY hsa04520:Adherens junction 4 1.8181818181818181 0.06947433268571215 TCF7, PARD3, EP300, CREBBP 64 77 5085 4.1274350649350655 0.9989304676590208 0.5747451844898392 54.68305763140962
Parkinson's disease	5	2.3	0.073	0.55	KEGG_PATHWAY hsa05012:Parkinson's disease 5 2.272727272727273 0.07320067576854888 UBA1, NDUFB8, NDUFA6, UQCRQ, ATP5J 64 128 5085 3.1036376953125 0.9992694628545824 0.5517546309110226 56.63839767226775
Ubiquitin mediated proteolysis	5	2.3	0.089	0.59	KEGG_PATHWAY hsa04120:Ubiquitin mediated proteolysis 5 2.272727272727273 0.08888888070804882 UBE3A, UBA1, ANAPC11, CDC26, UBE2R2 64 137 5085 2.899749087591241 0.9998556961393583 0.5870211648014605 64.05766370595065
