# Supplementary material for: Transcriptome profiling of human oocytes experiencing recurrent total fertilization failure
Source: Sci Rep. 2018 Dec 17;8:17890. doi: 10.1038/s41598-018-36275-6 (PMC6297154; doi:10.1038/s41598-018-36275-6)
Supplement: Supplementary file 5 — Dataset 4 [file 41598_2018_36275_MOESM5_ESM.xlsx]

## Sheet: Supplementary data, Table SIV
Supplementary Table 4: KEGG annotations of SDEGs up regulated in PN arrest zygotes in compared with control group
Term	Count	%	P-Value	Benjamini	Category Term Count % PValue Genes List Total Pop Hits Pop Total Fold Enrichment Bonferroni Benjamini FDR
Ribosome	56	28.1	1.1E-84	5.8E-83	KEGG_PATHWAY hsa03010:Ribosome 56 28.14070351758794 1.0568170687283712E-84 RPL18, RPL36A, RPL19, RPL13, RPLP2, RPS2, RPS3, RPS3A, RPLP0, RPLP1, RPL10, RPL12, RPS27A, RPS4X, RPS18, RPS19, RPL41, RPS16, RPS17, RPS15, RPS12, RPS13, RPS11, UBA52, RPL35, RPS15A, RPL36, RPL37, RPL38, RPS25, RPL30, RPS27, RPS28, RPL32, RPS29, RPL31, RPL8, RPL3, RPL10A, RPL7A, RPL4, RPS20, RPS21, RPS23, RPS24, RPL26, RPS…
Oxidative phosphorylation	11	5.5	5.2e-05	0.0014	KEGG_PATHWAY hsa00190:Oxidative phosphorylation 11 5.527638190954774 5.1810374918503836E-5 ATP5D, NDUFA2, NDUFB10, NDUFB8, NDUFB9, NDUFA6, COX6A1, ATP5L, COX6C, NDUFA11, NDUFB2 86 130 5085 5.003130590339893 0.002845588059005366 0.0014238076436057234 0.0509481569422765
Parkinson's disease	9	4.5	0.0012	0.022	KEGG_PATHWAY hsa05012:Parkinson's disease 9 4.522613065326634 0.0012258952989640678 ATP5D, NDUFA2, NDUFB10, NDUFB8, NDUFB9, NDUFA6, COX6A1, COX6C, NDUFB2 86 128 5085 4.157430959302325 0.06524012679586033 0.022237552100892732 1.1992606807223027
Alzheimer's disease	9	4.5	0.0055	0.074	KEGG_PATHWAY hsa05010:Alzheimer's disease 9 4.522613065326634 0.005546409235147767 ATP5D, NDUFA2, NDUFB10, NDUFB8, NDUFB9, NDUFA6, COX6A1, COX6C, NDUFB2 86 163 5085 3.26473106006563 0.2635409328125832 0.07362430226787398 5.323598130678797
Huntington's disease	9	4.5	0.0099	0.1	KEGG_PATHWAY hsa05016:Huntington's disease 9 4.522613065326634 0.009917600121570941 ATP5D, NDUFA2, NDUFB10, NDUFB8, NDUFB9, NDUFA6, COX6A1, COX6C, NDUFB2 86 180 5085 2.9563953488372094 0.42200548005409333 0.10384167381276133 9.338264845296163
