# Supplementary material for: Transcriptome profiling of human oocytes experiencing recurrent total fertilization failure
Source: Sci Rep. 2018 Dec 17;8:17890. doi: 10.1038/s41598-018-36275-6 (PMC6297154; doi:10.1038/s41598-018-36275-6)
Supplement: Supplementary file 6 — Dataset 5 [file 41598_2018_36275_MOESM6_ESM.xlsx]

## Sheet: Supplementary data,  Table SV
Supplementary Table 5: KEGG annotations of SDEGs down regulated in Poly-PN zygotes in compared with control group
Term	Count	%	P-Value	Benjamini	Category Term Count % PValue Genes List Total Pop Hits Pop Total Fold Enrichment Bonferroni Benjamini FDR
Citrate cycle (TCA cycle)	6	0.9	0.0038	0.41	KEGG_PATHWAY hsa00020:Citrate cycle (TCA cycle) 6 0.860832137733142 0.003836018742772953 LOC642502, DLST, SUCLG1, DLD, PDHA2, FH 177 31 5085 5.560415527610717 0.4093579616669588 0.4093579616669588 4.417066395861657
Spliceosome	12	1.7	0.004	0.24	KEGG_PATHWAY hsa03040:Spliceosome 12 1.721664275466284 0.00398992070165117 SFRS7, SF3B1, LOC645691, MAGOHB, PHF5A, HNRNPC, PRPF18, DDX5, SF3B4, PRPF38A, THOC1, BAT1 177 126 5085 2.736077481840194 0.421728923036814 0.2395586301606244 4.590496586790471
Pyrimidine metabolism	9	1.3	0.016	0.53	KEGG_PATHWAY hsa00240:Pyrimidine metabolism 9 1.291248206599713 0.01644915297844663 POLR2H, UMPS, POLR2E, RRM2, PNPT1, DCK, ZNRD1, POLR2D, DUT 177 95 5085 2.7216770740410348 0.8969224963494725 0.5311276412191739 17.712741192034763
N-Glycan biosynthesis	6	0.9	0.02	0.51	KEGG_PATHWAY hsa00510:N-Glycan biosynthesis 6 0.860832137733142 0.020413692295107592 TUSC3, ALG3, DPM1, ALG6, MGAT5, ALG13 177 46 5085 3.7472365512159174 0.9407278427478912 0.5065846189113818 21.528041985866242
Basal transcription factors	5	0.7	0.031	0.58	KEGG_PATHWAY hsa03022:Basal transcription factors 5 0.7173601147776184 0.03147057863756708 TAF9B, GTF2A1L, GTF2B, TBPL1, GTF2H1 177 35 5085 4.1041162227602905 0.9874842735521101 0.583618704134708 31.329885631311647
Oocyte meiosis	9	1.3	0.036	0.57	KEGG_PATHWAY hsa04114:Oocyte meiosis 9 1.291248206599713 0.03592138311782549 PPP2R1B, YWHAZ, MAD2L1, CCNB2, PPP2CA, FBXO5, SKP1, CDC27, SPDYC 177 110 5085 2.3505392912172574 0.9933410507908816 0.5662551975199333 34.94882883133417
Ubiquitin mediated proteolysis	10	1.4	0.047	0.61	KEGG_PATHWAY hsa04120:Ubiquitin mediated proteolysis 10 1.4347202295552368 0.04699418898829834 UBE2N, UBE2E3, UBE2D3, UBA3, UBE2W, PIAS1, SKP1, UBOX5, TRAF6, CDC27 177 137 5085 2.096993690461462 0.9986319871293168 0.6101746960396033 43.20820040916007
Cell cycle	9	1.3	0.067	0.7	KEGG_PATHWAY hsa04110:Cell cycle 9 1.291248206599713 0.06703670960008454 CDC7, ORC2L, YWHAZ, MAD2L1, CCNB2, ORC4L, ORC5L, SKP1, CDC27 177 125 5085 2.0684745762711865 0.9999256220611192 0.6952592602803818 55.76327009831184
RNA polymerase	4	0.6	0.071	0.67	KEGG_PATHWAY hsa03020:RNA polymerase 4 0.5738880918220948 0.07091708283490396 POLR2H, POLR2E, ZNRD1, POLR2D 177 28 5085 4.1041162227602905 0.9999579793217417 0.6736240735901604 57.87818990080955
Huntington's disease	11	1.6	0.093	0.74	KEGG_PATHWAY hsa05016:Huntington's disease 11 1.5781922525107603 0.0930853755748819 LOC642502, POLR2H, NDUFA5, NDUFB5, POLR2E, CYCS, ATP5F1, POLR2D, VDAC3, ATP5G3, TBPL1 177 180 5085 1.7556497175141244 0.9999984632702235 0.737783660356562 68.28764287860727
