# Supplementary material for: Transcriptome profiling of human oocytes experiencing recurrent total fertilization failure
Source: Sci Rep. 2018 Dec 17;8:17890. doi: 10.1038/s41598-018-36275-6 (PMC6297154; doi:10.1038/s41598-018-36275-6)
Supplement: Supplementary file 7 — Dataset 6 [file 41598_2018_36275_MOESM7_ESM.xlsx]

## Sheet: Supplementary  Table 6
Supplementary Table 6: KEGG annotations of SDEGs down regulated in PN arrest zygotes in compared with control group
Term	Count	%	P-Value	Benjamini	Category Term Count % PValue Genes List Total Pop Hits Pop Total Fold Enrichment Bonferroni Benjamini FDR
Basal transcription factors	8	0.6	0.0042	0.5	KEGG_PATHWAY hsa03022:Basal transcription factors 8 0.5521048999309869 0.004159876815397417 TAF11, GTF2E1, GTF2I, TAF4B, GTF2F2, TAF9B, GTF2B, GTF2H1 307 35 5085 3.7859469520707307 0.4952251144992207 0.4952251144992207 4.929077620905575
Cell cycle	16	1.1	0.0076	0.46	KEGG_PATHWAY hsa04110:Cell cycle 16 1.1042097998619738 0.007582778888300252 CDC7, E2F4, DBF4, YWHAB, SKP2, CDC23, ANAPC10, SMC3, CDC25A, ORC2L, CCND3, ORC4L, BUB1B, ORC5L, MDM2, CCNA2 307 125 5085 2.120130293159609 0.7130119175294609 0.46428731350607433 8.816625532642519
Ubiquitin mediated proteolysis	17	1.2	0.0077	0.34	KEGG_PATHWAY hsa04120:Ubiquitin mediated proteolysis 17 1.173222912353347 0.007663985021381882 UBE2G1, SKP2, CDC23, UBE2F, ANAPC10, UBE2H, UBE2C, BIRC2, BRCA1, UBE2E3, TRIM32, UBA3, UBE2W, MDM2, PIAS2, RCHY1, TRAF6 307 137 5085 2.0553270405858437 0.7168376019014411 0.34333299696648045 8.907057659568219
Proteasome	8	0.6	0.021	0.58	KEGG_PATHWAY hsa03050:Proteasome 8 0.5521048999309869 0.02100796859639756 PSMA1, PSMC6, PSMD12, PSMA4, PSMC1, SHFM1, PSMA7, PSMD7 307 47 5085 2.8193221983505445 0.9692544885914428 0.5812590535353204 22.69813973130853
Homologous recombination	6	0.4	0.024	0.55	KEGG_PATHWAY hsa03440:Homologous recombination 6 0.4140786749482402 0.023911341683270238 NBN, XRCC3, RAD51L1, SHFM1, RAD54B, RAD51 307 28 5085 3.5493252675663096 0.9811096629315015 0.547886014564497 25.43260016176241
O-Glycan biosynthesis	6	0.4	0.031	0.58	KEGG_PATHWAY hsa00512:O-Glycan biosynthesis 6 0.4140786749482402 0.03144799425045977 GALNT3, GALNT1, C1GALT1C1, GALNT11, GCNT1, C1GALT1 307 30 5085 3.312703583061889 0.9947013778285023 0.5824640970549282 32.12190072194999
Amino sugar and nucleotide sugar metabolism	7	0.5	0.046	0.67	KEGG_PATHWAY hsa00520:Amino sugar and nucleotide sugar metabolism 7 0.4830917874396135 0.046299816039770125 GNPDA1, GNPDA2, HEXB, UGDH, NAGK, FPGT, UGP2 307 44 5085 2.635105122890139 0.9995797128706767 0.6706562383827088 43.72020446844358
Base excision repair	6	0.4	0.056	0.69	KEGG_PATHWAY hsa03410:Base excision repair 6 0.4140786749482402 0.056221398393345175 HMGB1, HMGB1L1, POLE2, POLE3, NEIL3, MBD4 307 35 5085 2.8394602140530476 0.9999243688480296 0.694622110425719 50.42299337446927
Spliceosome	13	0.9	0.075	0.76	KEGG_PATHWAY hsa03040:Spliceosome 13 0.8971704623878536 0.07516099531347797 NCBP2, RBM22, SFRS7, SFRS4, AQR, PLRG1, PPIL1, TRA2B, TRA2A, CDC40, LOC728643, SF3B4, PRPF38B 307 126 5085 1.7089343880874825 0.9999972782603892 0.7592038053960375 61.227398747332096
SNARE interactions in vesicular transport	6	0.4	0.075	0.72	KEGG_PATHWAY hsa04130:SNARE interactions in vesicular transport 6 0.4140786749482402 0.07525070817064641 SNAP29, STX3, STX2, STX16, BET1, SNAP23 307 38 5085 2.6152923024172807 0.9999973212189713 0.7227996837223629 61.27298032707979
